# Supplementary material for: The Identification of Proteomic Signatures Associated with Alkaline Tolerance in the Skin Mucus of Crucian Carp (Carassius auratus)
Source: Int J Mol Sci. 2024 Oct 29;25(21):11618. doi: 10.3390/ijms252111618 (PMC11546964; doi:10.3390/ijms252111618)
Supplement: Supplementary file 1 [file ijms-25-11618-s001.zip]

Archive with 1 entries (1 files):
- ijms-3221615-supplementary.csv
