# Supplementary material for: The Identification of Proteomic Signatures Associated with Alkaline Tolerance in the Skin Mucus of Crucian Carp (Carassius auratus)
Source: Int J Mol Sci. 2024 Oct 29;25(21):11618. doi: 10.3390/ijms252111618 (PMC11546964; doi:10.3390/ijms252111618)
Supplement: Supplementary file 1 [file ijms-25-11618-s001.zip › ijms-3221615-supplementary.csv]

Name	Ca_A_0_1	Ca_A_0_2	Ca_A_0_3	Ca_A_0_4	Ca_A_0_5	Ca_A_50_1	Ca_A_50_2	Ca_A_50_3	Ca_A_50_4	Ca_A_50_5	Ca_F_0_1	Ca_F_0_2	Ca_F_0_3	Ca_F_0_4	Ca_F_0_5	Ca_F_50_1	Ca_F_50_2	Ca_F_50_3	Ca_F_50_4	Ca_F_50_5
A0A024A008	165455.94	133223.57	188667.87	92499.07	102760.94	84310.88	50512.12	6875.4	38330.88	59563.18	147561.22	125991.38	138361.73	167141.26	179012.53	129089.92	180230.13	156949.61	103861.71	155660
A0A024A014	131327.14	203690.07	161970.43	119463.65	164060.98	123672.49	131157	122145.12	86994.9	62017.13	161600.98	161344.18	169113.81	170469.23	199453.65	96669.8	93539.39	115475.45	46877.54	73487.8
A0A024A0E2	2863512.26	2936943.68	3098463.69	2274622.95	2549853.19	790594.57	2975625.62	1575183.93	2605650.75	3021062.39	2836718.53	3033553.76	2994629.83	3163439.45	3252167.61	2954870.86	2652380.52	2883733.65	2789956.93	2915760
A0A024A0G4	181054.66	175188.77	193705.89	229622.49	102787.29	163735.7	235776.73	196472.93	225764.29	197681.52	212981.16	238811.55	226186.96	228095.42	272723.14	215020.87	220299.85	200344.5	230966.01	252446
A0A059Q4B5	163706.07	203579.32	181029.46	128144.74	153780.72	65880.59	150127.86	49186.54	131218.27	106286.14	134693.41	124027.34	133765.4	113968.98	110980.49	131887.73	124330.36	178184.62	87248.32	150441
A0A059Q4S2	36819.02	39407.76	35596.22	38106.33	34126.54	19066.39	22798.82	9931.81	18279.22	30902.13	35397.74	39211.84	37348.84	30536.92	37191.09	39491.1	35423.2	35982.36	33386.56	36996.8
A0A068FMR4	1571492.19	691147.83	1657384.73	1960593.72	1783920.65	593999.14	1071553.68	597118.46	818667.19	616306.51	3524064.09	4914117.12	2553612.52	7325052.1	8294529.5	2225192.56	1903378.04	2202427.89	2032891.44	1878550
A0A068FTW4	1393895.17	694120.42	843083.34	335978.21	620253.71	845225.52	135244.66	789810.58	876299.03	2263308.64	1391846.82	1220027.71	100	1136405.54	924968.63	331585.33	952886.84	130861.18	1000855.02	853806
A0A076JYF0	99566.66	70888.67	127587.42	174629.44	172720.54	54845.48	97394.72	52996.37	45075.33	100	173106.52	293221.66	245933.37	404157.82	791173.96	157375.12	115758.27	113006.61	103407.3	107207
A0A0A7AJV6	100	19973.66	14262.87	15919.09	8868.68	4233.15	100	100	7027.94	100	9648.28	10955.12	8324.63	5318.16	16315.09	100	7440.02	100	100	100
A0A0A8JE50	9032.24	14049.79	4650.76	25617.37	12718.76	5216.83	27369.14	4929.55	14508.9	1804.12	100	10890.27	2445.96	100	9044.59	7654.06	20289.15	12472.1	9726.99	16123.1
A0A0C5BAA5	1667377.77	1660508.54	1261177.02	2261013.62	2693064.68	1361682.59	1888326.99	1410501.59	2476873.38	1580685.42	1328832.7	1085317.47	1385358.67	1166013.69	1437234.05	1633234.74	1791307.41	1491539.66	1873615.42	1946880
A0A0F6PAW6	101449.7	98990.27	92130.79	90213.63	90181.24	72656.46	74684.1	72232.72	89982.74	74246.85	74377.7	75174.59	78536.45	61643.24	80958.81	114921.64	109621.21	99800.05	89942.23	106284
A0A0G2R5H5	109120.37	105091.43	101608.52	96266.54	119255.16	83329.87	135390.75	64313.42	115321.42	97779.87	100129.44	109124.73	95008.38	108574.97	131252.66	116753.59	96416.52	109593.98	78230.12	76804.7
A0A0G2R5K4	77559.54	65823.35	69289.27	58258.93	51830.47	52882.77	39926.16	36082.5	51430.03	26046.48	55903.64	63080.42	61182.8	62333.31	53028.37	51011.92	47225.9	68482.86	26147.04	59724.2
A0A0H3W5E7	33989.02	33395.2	36927.67	36250.01	33072.62	15405.8	40237.91	34631.51	84271.59	100	41894.11	54634.2	51156.24	29862.08	41569.45	45890.32	47249.45	46994.05	58782.62	36904.5
A0A0H3W6H8	168634.85	158781.81	172882.44	168985.54	170529.3	101457.03	183846.14	109769.61	149673.95	162769.77	159419.16	159649.13	171951.03	171273.34	187954.09	179021.34	145599.55	188830.53	179221.2	162964
A0A0S1YCT2	116637.32	107072.85	141315.29	239643.49	159995.57	114461.91	114962.76	163481.17	124049.04	68089.84	177068.58	147231.99	174253.68	212150.9	277725.89	123716.15	109825.01	90534.91	77502.32	75757.1
A0A0S1YD73	110260.73	198056.81	123028.42	6124.92	58446.14	15643.91	87806.09	12951.67	28346.95	20234.41	175426.75	125467.21	233205.43	166728.77	115393.28	77864.7	96218.01	117922.51	56050.68	83673.4
A0A0S2VHM7	184977.13	185190.02	223288.53	257174.76	196187.27	199501.05	406640.89	238590.77	368840.66	239858.93	130313.38	120498.14	154695.04	137291.06	154821.64	170901.1	146651.24	198907.5	219480.74	223018
A0A0U2JFV2	8610.49	2055.8	100	7636.19	100	19113.52	127009.41	24920.87	78824.5	115203.78	100	100	100	100	100	50882.49	69135.33	25820.19	41027.74	81476.2
A0A0U2KBC2	267517.92	926948.25	634856.28	3029817.66	265500.03	663725.19	884673.21	941224.27	1250346.16	841805.56	3751506.8	5353171.33	2390908.33	6193732.62	2771893.1	6568425.36	10835805.1	4796465.66	3530289.64	7215890
A0A0U2QIY2	4310527.55	218760.69	3950109.13	4891435.77	3621313.88	773338.65	3420520.27	1012099.43	3805800.64	2124452.9	6934630.1	7785159.51	1445103.72	8145132.49	4379456.56	6148124.07	8652090.93	1001805.29	4304291.51	4259110
A0A0U2QSZ2	1066486.42	2407035.29	1464057.19	1688955.41	1748535.67	1297579.31	872647.15	1371396.44	1390705.88	1788806.89	3238633.84	3162764.31	2346795.81	3294835.8	2850779.03	2234521.82	2357053.56	1928905.94	4103442.69	2159160
A0A0U2R0K5	5764.63	10318.77	10064.05	18311.28	14294.96	6185.23	15247.28	100	13041.71	100	16419.29	13527.91	12784.37	15608.92	9901.93	100	8551.72	13858.64	5455.39	100
A0A0U2S2Y6	405012.61	440010.07	340456.71	269745.8	286281.32	236196.74	406366.51	277725.51	374939.94	339491.89	359432.51	357478.71	345691.44	374485.31	368371.65	438893.19	433046.58	407745.59	387149.98	400382
A0A0U2SDS1	94535.1	127370.67	130836.06	651648.97	96746.86	330537.8	279802.65	279096.76	425973.7	290626.01	216192.88	281859.31	207783.68	327372.46	264933.18	526617.34	823639.35	394331.72	325333.12	601868
A0A120HVU0	34284.48	33869.74	26987.1	30031.03	36097.01	15153.33	22743.2	34111.28	32217.41	20660.97	22924.49	26526.25	33436.21	26586.06	27143.41	30592.16	24404.46	37522.73	14880	32964.1
A0A193PRA7	9103.18	6282.28	100	100	16649.72	100	219457.94	100	38486.44	100	8615.82	12354.73	6078.39	12286.21	100	100	100	17246.38	26285.03	100
A0A1B0QWU0	222503.8	130704.11	212871.26	273240.91	185813.43	120783.2	133093.61	127144.22	333643.64	89012.79	169673.53	169206.81	268366.07	187035.65	204154.11	238902.05	201917.49	169642.15	301849.85	280166
A0A1B0UWA6	2402137.16	2491534.17	2367164.79	2282035.43	2100086.99	1465901.28	1921824.26	1327977.43	2188103.57	1748642.77	1888911.61	1935789.25	1924519.58	1796152.29	1620878.09	2112524.49	2163030.44	2267802.8	1946034.65	2315850
A0A1I9QN79	64125.64	81949.94	109679.71	80344.9	96382.56	96007.75	103154.9	75321.57	84951.32	89064.22	51780.77	90961.47	86738.14	85024.25	101922.95	55661.83	86022.83	74222.05	81891.52	75080.7
A0A1I9QN80	13227.18	16146.02	20172.64	15087.63	100	10330.96	13926.4	100	15563.99	100	15535.27	12951.78	11333.24	13103.92	9848.05	16056.43	17426.73	17798.27	9105.87	100
A0A1I9QN81	31719.28	23077.12	31728.37	26166.31	24697.51	14390.63	24167.74	15156.49	21922.92	100	28414.19	32853.67	39998.55	38770.09	48002.15	31222.54	39199.65	49294.38	31700.42	25121.3
A0A218KIL9	1400651.58	1671121.65	1746844.72	1237863.99	1306754.94	890322.73	970546.83	1031613.06	1259918.27	1407947.28	1788398.63	1476256.28	1364542.23	1315785.95	1643791.36	1994741.32	1653684.91	1389643.4	1452667.69	1800400
A0A219MCF2	1304873.24	1305467.42	1307516.08	1204055.44	1326868.5	796873.64	1224543.58	776639.26	1276958.33	970468.78	1268222.6	1219502.61	1224011.09	1403023.91	1311717.93	1376781.69	1159758.95	1244940.12	1304108.79	1313280
A0A2I2MQ45	119070.87	120551.51	118784.76	106829.54	105092.08	113148.53	94766.07	116189.8	117787.25	141477.69	130233.25	126523.85	114736.83	138602.85	146073.68	108371.78	118527.83	104537.98	120685.18	126164
A0A2Z2CFS7	868268.96	1112567.07	1050288.55	1058959.28	1162734.91	320138.19	794034.86	421843.78	815336.21	870379.99	967357.53	794187.49	1113819.65	981610.96	792985.83	977522.1	1073634.33	1120987.18	971878.08	1226180
A0A2Z6E9J0	408682.17	368634.54	363172.19	259328.13	216039.2	484027.97	583204.36	503232.62	692924.9	653756.88	283501.42	290619.21	250226.93	406537.54	239447.3	490614.9	592093.05	448419.84	719973.93	447714
A0A2Z6E9J6	100	100	11814.51	51499.6	33045.64	7674.77	100	100	8321.07	100	47393.91	42185.09	28132.56	64115.15	122403.34	15208.27	18336.42	100	20739.25	31861.5
A0A2Z6E9K4	52832888.28	54259898.73	58509746.12	60755315.73	59436047.59	51942412.04	61722911.68	50904533.86	70554958.2	71737290.42	61332591.99	61602464.87	61549991.98	54539284.96	61960261.58	55319732.28	55239057.03	52076620.26	54906644.08	64586600
A0A343X8I2	393311.34	792305.61	228775.98	110204	48388.54	556190.41	1765097.88	554463.32	765658.89	706505.76	676580.18	383978.57	763967	506431.03	785142.9	926527.94	383108.92	750099.58	175718.24	646280
A0A3G2BZ60	104118.3	106240.41	93350.53	83158.26	87786.15	71141.57	95780.26	60942.92	85882.79	89975.25	110123.37	129446.88	125782.93	114230.07	115487.35	112307.9	109832.7	110024.7	117350.66	107857
A0A3G2BZ66	126577.99	179941.6	119122.29	47494.03	95922.88	72510.61	97681.28	75917.11	77245.06	90216.98	175526.92	147555.34	17726.32	138760.59	51124.9	124874.8	59957.62	100	54994.14	29333.4
A0A3G2BZ71	46274.78	54747.22	44493.76	33393.15	34200.67	12894.48	29715.63	28851.16	21103.89	41251.87	47592.06	49808.56	34826.07	40818.18	36348.72	58532.1	55343.09	41041.2	40254.03	29573.9
A0A3G2BZ77	4644.57	4235.49	8030.56	100	6688.02	100	3228.87	3592.39	100	100	4093.67	3752.34	6965.2	5142.23	100	100	100	100	100	100
A0A3G2BZ79	31747.34	24345.16	26566.25	20873.84	35692.11	15281.75	28902.12	12759.41	22500.35	27005.05	33219.47	27104.41	30820.37	35919.33	30020.03	35640.53	31416.81	22274.65	29644.54	27963.5
A0A3G2BZ83	493982.71	519724.74	535374.81	379395.55	419437.85	294007.91	347537.92	267530.29	373592.9	387194.07	556023.8	558199.08	494785.44	661246.47	706740.07	480773.16	449890.82	471166.64	455514.66	563408
A0A3G2BZ96	36315.42	31423.56	44074.02	27439.5	32552.06	21496.03	31058.61	17291.94	32127.98	28617.45	53640.32	52563.57	39241.01	49560.47	33643.42	35473.03	31131.97	41151.01	28457.7	34658.2
A0A3G2BZ98	12865.41	10946.88	20546.61	15186.71	15272.84	9930.04	14401.09	9455.8	11921.52	25461.21	17660.36	17972.62	13833.1	15733.21	16267.96	13313.84	16070.69	9232.72	14480.38	8246.18
A0A3G2BZA5	65596.41	40699.98	125500.27	140080.56	80900.66	79324.47	119209.61	91663.04	97777.86	120625.71	116961.13	119251.72	232800.24	112107.82	256465.59	140903.11	246755.36	139391.34	261409.85	218227
A0A3G2BZA7	31830.09	33717.28	28416.67	49328.78	45587.73	3332.86	38063.54	9513.66	48929.54	19210.8	40369.84	49536.71	38958.27	30162.69	32969.99	49687.51	57079.91	50630.66	27915.18	20204.3
A0A3G2BZB3	365655.64	352313.41	376996.22	365179.32	330469.39	294131.5	378804.54	291518.21	399627.36	390175.58	349062.5	362695.59	383790.81	326161.3	361599.95	367570.33	357276.34	347543.12	355178.17	393035
A0A3G2BZC0	134676.75	194114.27	166994.58	126034.33	139599.47	70458.32	86991.46	68329.68	71002.23	89007.79	161519.03	219826.09	138434.5	145466.39	178525.77	99960.91	113108.88	121344.61	111781.09	111243
A0A3G2BZC2	644528.18	678069.7	728422.15	561953.49	587679.55	526301.9	602337.22	557529.75	635947.79	753869.77	695247.65	678231.49	692666.44	776076.4	720273.42	694191.47	684405.68	718963.67	688598.13	814229
A0A3G2BZC7	88516.72	87750.88	77961.26	66361.92	79005.77	66589.94	86212.14	76100.87	85939.15	69076.85	80221.44	84390.39	82900.89	98980.87	106102.86	97259.01	89459.74	96795.42	92029.57	88016.5
A0A3G3M316	7139.85	7485.39	9027.53	5557.12	3506.69	100	100	100	100	100	7446.74	3902.3	5911.87	6042.97	6433.48	4537.82	2833.62	4587.48	100	8068.85
A0A451G2W9	56221.44	56477.99	38555.41	40705.63	53293.57	31708.12	69966.1	46865.38	50394.19	47540.91	48544.74	35742.43	47477.83	37454.4	46754.3	61973.95	44137.95	61705.86	35206.06	53481.8
A0A4P2JJ20	14246.9	19546.92	100	14821.75	100	16515.15	21150.18	12969.03	23649.29	24423.7	14477.23	19238.93	28013.52	7529.71	12980.47	27612.13	22891.35	30006.99	27534.62	33303.2
A0A5J6DB91	100	100	11089.97	6833.12	100	15717.91	100	3282.94	100	2455.24	100	100	4869.98	100	16675.64	6382.99	100	12870.83	10940.58	100
A0A5P9K5F1	3293.68	4561.79	2870.99	3933.01	5390.72	4314.72	100	5877.7	100	100	6562.14	2556.58	3757.72	100	3596.31	4160.25	4547.94	100	100	100
A0A6P6ISH1	181305.79	186682.31	181653.66	140777.93	186776.41	179078.73	263098.97	172273.99	244684.95	233983.95	179900.57	194341.42	149073.61	174875.09	202959.59	275919.75	307945.27	284054.87	293282.64	276650
A0A6P6ISI0	56107.59	63963.66	61006.96	49520.71	52040.06	36511.83	42383.53	37047.98	47142.21	54580.24	45224.48	53107.37	50156.83	51758.96	46394.85	48604.62	42032.37	34924.59	42763.76	36093.6
A0A6P6ISI9	63860.56	67892.36	60278.72	44275.13	46197.77	15631.94	44180.42	20505.07	43026.57	43331.14	56644.51	61165.85	54288.76	86510.82	62654.5	56863.49	65577.59	52143.58	48927.68	47899.1
A0A6P6ISJ6	15002.71	18422.76	18622.58	18672.68	17313.27	22313.39	23708.69	17377.82	21511.48	26996.15	15972.45	21340.61	14252.57	16080.33	12147.05	26548.42	26376.9	22195.7	17100.15	27833.2
A0A6P6ISJ8	9795.54	20179.47	20671.17	27717.08	15276.66	19774.97	28737.03	19646.19	23300.97	34541.82	10794.46	18958.33	10670.38	21348.79	13767.05	100	27189.31	100	12791.92	100
A0A6P6ISL5	271890.82	278889.09	262606.91	405754.15	354600.22	247932.76	264351.95	241804.37	285530.37	248846.06	308203.5	288201.92	368941.7	255341.99	310583.46	370244.14	320210.74	350766.43	342637.84	486147
A0A6P6ISL8	17986.34	11481.79	12747.21	14172.45	14453.94	5321.25	10897.23	6660.14	16432.53	12378.27	11296.02	16092.13	12837.74	9928.44	13754.26	13574.64	4173.01	11097.96	8011	10324.6
A0A6P6ISP0	79199.84	82576.48	87545.99	77864.6	74268.27	61819	67946.62	57652.15	60487.84	70850.46	88375.94	91378.97	82471.54	84320.4	85850.87	69206.02	73266.6	75170.39	76041.9	74637.7
A0A6P6ISR5	141619.94	106032.77	140825.17	69104.81	80416.17	92115.96	99705.91	79435.48	87282.82	137624.35	148603.87	156237.85	98267.86	163264.82	120891.92	149115.38	167506.1	158917.67	141283.71	107793
A0A6P6IST1	18898.63	26384.91	24561.12	15484.03	32889.65	7776.81	33964.92	16716.34	18593.63	16665.87	21577.7	14389.16	21926.44	13876.04	21707.33	18665.62	25382.8	18765.45	20767.94	15359.7
A0A6P6IST5	211816.88	220683.05	241502.34	222837.01	204961.29	117626.01	126618.91	115559.85	79761.8	152936.74	234670.04	236037.75	292532.72	201119.01	211590.65	234151.19	246339.11	218091.15	245494.28	256949
A0A6P6IST9	100	5408.57	1994.86	100	100	100	100	2738.78	100	4466.42	100	100	100	100	100	6658.93	1790.21	100	5120.93	2499.31
A0A6P6ISV1	18208.25	18282.58	16105.61	16876.32	23033.55	12508.68	13754.47	15177.98	24396.83	17874.68	19920.31	15480.81	16138.72	15676.46	16847.51	18462.28	28388.17	17292.39	20695.47	17656.4
A0A6P6ISV4	17821.63	14227.81	23291.54	12057.2	10519.35	3511.21	100	6749.56	10310.04	4696.58	11681.58	9818.61	10628.34	7364.38	8660.21	10686.73	8237.26	8730.87	6271.17	100
A0A6P6ISW1	70449.31	87399.73	58031.49	76297.38	58601.13	22309.47	31873.24	34577.94	91957.28	27266.6	24433.46	37064.85	33230.92	30661.03	27852.82	100	33356.85	67949.23	37807.23	32893.8
A0A6P6ISW7	19859.01	27677.13	24951.18	20055.36	11213.52	26157.67	13743.89	20203.25	34170.25	11911.68	100	30084.1	27492.43	17537.8	21327.51	33414.39	5559.22	16753.09	14591.9	27504.9
A0A6P6ISX7	17576.75	22898.82	24993.16	31880.58	21927.67	22224.65	22883.85	17256.74	21666.66	25365.59	23086.13	24579.9	25372.79	29352.69	22519.57	21251.76	19982.88	21412.54	20876.59	21891.9
A0A6P6ISX9	25323.12	23895.07	19787.02	10387.25	22193.67	22461.23	22041.88	18843.68	28230.09	100	18798.25	100	14079.8	14356.33	22744.41	26525.26	15572.05	21734.02	21983.93	20586.1
A0A6P6ISZ3	28650.83	34964.74	26311.02	27985.79	21708	10593.41	100	19498.94	23085.29	20251.73	21820.93	23507.23	36202.81	10750.96	23066.24	13921.16	24162.4	20250.92	24118.47	29707
A0A6P6IT25	20792.21	23471.75	30121.16	22667.18	22870.39	10704.1	11964.79	6950.2	13231.74	13382.6	29671.38	23842.92	29774.33	34498.39	37249.17	21420.23	21815.05	24884.91	19997.66	30738.1
A0A6P6IT27	29095.63	44348.12	39553.48	39227.34	32253.9	35201.75	44012.98	26465.84	35556.75	35868.02	32955.39	44869.62	32688.1	30534.38	27153.55	10817.42	25639.28	13174.13	25670.6	20539.9
A0A6P6IT38	412334.74	459358.24	314205	333860.49	435783.98	155324.97	370455.97	232092.72	373327.06	278328.47	228802.07	253092.32	447891.41	270903.94	263200.75	365088.34	325597.98	458672.89	496923.65	432243
A0A6P6IT44	86362.26	105156.95	72023.37	56695.27	84067.59	22916.88	42095.29	63435.7	96735.16	67730.35	96124.58	87968.88	100707.07	121396.4	104327.52	108953.04	116333.14	73091.47	114826.86	141305
A0A6P6IT60	63488.25	45880.66	24643.98	59545.83	58765.93	42956.16	87154.87	40051.41	56742.13	55102.42	106755.03	97925.44	117368.31	92784.56	101954	75485.69	62144.14	64932.11	63117.68	90704.5
A0A6P6IT79	13442.57	15598.11	13766.55	13616.75	15821.19	10106.28	19259.65	13907.96	18702.6	15141.39	16047.03	16837.31	13716.84	14735.09	15469.61	20955.41	30530.57	23032.62	28237.34	26719.3
A0A6P6IT83	40111.97	37322.24	35115.72	40081.65	36398.81	32986.5	28255.97	39489.21	43519.65	39884.9	29711.99	33182.17	24497.81	39850.16	39492.01	36804.12	42144.17	45563.96	44891.27	34699.8
A0A6P6IT84	299066.59	203750.98	191835.12	160970.75	201664.45	89101.55	205093.54	92120.9	247550.01	210744.35	213097.72	183711.44	171926.77	218065.28	204077.4	236330.93	164322.21	187954.89	152465.42	206652
A0A6P6IT87	127618.27	176343.29	150758.8	84967.14	113742.55	52730.25	54715.72	47471.03	61608.79	74110.01	184887.06	181729.89	76195.61	190869.48	109921.13	105107.99	93833.65	79069.5	119769.88	74163
A0A6P6IT94	11647.47	15193.15	19947.1	14860.32	11263.03	11765.86	16577.06	5461.52	19425.44	14982.03	11009.82	13386.59	12657.51	14346	10892.34	17061.92	14612.66	12653.19	17277.1	13344.6
A0A6P6ITA0	8753.58	18635.12	14124.62	17690.87	13721.35	100	10445.95	8005.67	100	5672.48	10737.82	12826.86	15607.57	11380.74	18927.14	17114.62	3412.02	5045.19	3268.7	5836.29
A0A6P6ITE2	13453.29	10920.4	8981.97	15886.74	8803.97	20101.9	7992.44	16685.66	22227.09	14280.02	27534.81	25006.52	23057.73	29698.36	18707.6	44778.85	31328.75	33815.13	51889.23	122062
A0A6P6ITF7	1494722.94	1432898.68	1278663.98	1574514.52	1748308.56	1229499.79	2382367.2	1237277.16	1900113.44	1642511.29	1130638.75	1100075.44	1110207.99	1145371.39	1138850.15	1544311.25	1715228.59	1510832.17	1367560.06	1489300
A0A6P6ITG9	769578.93	716468.88	862353.21	805767.15	813015.98	559199.45	848564.14	552495.61	854038.93	791129.28	757135.34	802686.68	733943.54	748893.29	739627.78	729074	763277.14	739705.49	757367.24	773860
A0A6P6ITI8	29952.51	46777.33	50596.35	57109.59	38210.03	46445.5	100	67520.09	58858.89	35324.53	53493.08	64715.77	52318.16	86664.03	60591.76	65213.62	115168.98	94038.9	59419.54	356755
A0A6P6ITJ6	51060.21	53189.96	57535.83	42845.38	51606.26	29718.69	48256.18	31351.41	34508.61	32416.87	54023.87	51446.5	51030.19	58750.33	54204.54	41697.28	41492.21	48566.32	49086.86	47975.1
A0A6P6ITL4	16540.59	9102.91	11780.84	4173.93	7220.37	6578.7	100	5296.23	4454.56	12240.31	100	5436.18	7462.67	17395.38	3857.91	9933.03	100	2630.24	5067.16	9958.6
A0A6P6ITL8	100	11463.14	12197.07	7015.51	100	10107.74	6796.92	14817.54	100	100	17560.56	14291.14	1945.32	5474.91	7877.99	7857.86	6416.4	4484.55	4543.91	8895.97
A0A6P6ITM7	37955.19	51020.27	40263.41	57351.06	59658.32	29854.33	50766.75	30763.82	31746.69	39384.58	46292.53	50679.3	67885.75	41708.69	32249.08	57103.94	40681.72	37500.96	59757.52	59494.9
A0A6P6ITN0	1139385.92	1066653.8	1073379.47	1341611.18	1393223.28	871577.64	1263528.51	1072182.12	1676103.37	1123379.65	724782.33	734178.2	733236.48	796870.09	874955.79	790799.25	862407.44	875773.52	735697.93	889131
A0A6P6ITN5	79138.71	72759.53	62986.01	73503.21	64241.2	39448.1	59573.43	35150.81	51138.54	61472.07	82781.8	74781.59	101781.59	74321.08	83730.96	73631.07	70170.87	94398.34	79070.83	72844
A0A6P6ITP8	116300.39	114356.22	120142.29	131117.04	128378.94	113693.53	135923.6	107810.46	145821.62	120861.04	110080.57	110540.65	102125.68	103888.07	99410.61	108145.09	110802.67	96797.31	115580.2	114591
A0A6P6ITQ8	105504.44	95883.86	93958.09	91871.16	96739.59	48086.58	112109.35	47724.88	71586.52	143851.41	101560.92	109147.76	121466.01	101922.65	94203.3	125553.9	100356.97	92119.21	90946.84	98198.6
A0A6P6ITS9	43894.66	48084.49	51148.61	49337.55	41161.47	25119.09	49659.1	28590.85	32398.99	55341.46	47514.48	65187.71	56045.99	43726.33	56301.25	51691.41	53321.72	54461.99	41694.18	52451.7
A0A6P6ITV7	94861.31	105254.78	88020.66	79877.3	79450.83	54184.1	70797.59	60719.28	89255.58	71956.34	81834.59	84969.57	97062.18	70859.39	100479.11	95588.36	57306.01	96719.69	71194.02	87380.1
A0A6P6ITY0	100	12108.33	13549.79	13572.33	100	15376.48	14929.17	12340.1	32264.94	10399.53	10913.57	11528.77	8699.44	11893.76	16081.02	12693.73	5472.38	11899.39	13024.59	5725.89
A0A6P6ITY2	739292.16	920991.98	977224.31	966371.93	899301.72	410329.54	620896.98	453520.35	724014.08	711216.12	880801.45	827925.39	907928.32	857776.21	815858	990997.71	985481.34	1227938.48	983169	1022850
A0A6P6ITY9	430885.37	362815.78	432478.25	299900.22	380424.44	177516.64	381845.23	210510.91	244252.84	332587.55	381692.34	334943.79	372144.57	362843.31	427259.39	386172.67	379710.65	385760.84	299093.76	405765
A0A6P6ITZ2	53949.56	41391.49	33930.19	39010.36	55794.68	61324.89	82454.39	48796.18	41891.92	63231.23	27616.68	24396.39	31018.92	38179.1	27378.3	39510.86	22285.52	43365.96	44402.89	25360.1
A0A6P6ITZ8	43041.35	47249.93	31200.34	59732.74	36306.05	14922.74	78321.41	28940.55	51935.97	72061.59	42950.05	49960.38	48808.84	43294.35	45465.62	75838.13	43190.47	85342.78	57208.09	56359.5
A0A6P6IU03	304023.08	298461.52	319995.76	394615.34	368696.07	319848.8	484342.94	340049.24	362062.21	387441.45	158954.75	162264.48	144304.79	171382.13	195356.84	228531.35	215041.43	189005.66	211374.41	198181
A0A6P6IU08	950483.54	754007.02	658250.52	821384.52	577245.75	493071.98	1052637.14	518711.16	946086.24	740556.78	632536.77	635891.22	599902.59	457767.06	583002.03	752991.99	759722.18	820423.52	708994.9	740306
A0A6P6IU12	122269.44	125441.85	120117.32	113179.96	122345.78	67999.2	113968.23	75564.6	77502.07	106361.19	103776.43	117855.15	100152.75	119111.88	103592.35	109078.98	111900.5	112600.51	122914.68	108759
A0A6P6IU14	11711.91	20654.93	17605.27	20722.94	11509.86	25473.03	100	19852.77	18293.41	16596.29	15717.94	16435.01	16433.67	38120.81	33390.72	42144.08	52341.76	38966.07	48923.05	144347
A0A6P6IU19	91956.77	88256.99	85667.55	79539.31	69082.17	49064.9	59188.17	42589.04	68550.68	51180.97	97011.52	95931	75932.1	81216.26	92459.01	82159.46	70713.44	69644.1	95661.91	82572.8
A0A6P6IU24	1430233.21	1497518.72	1388773.57	1672786.9	1578851.32	1084037.31	1334137.79	1074658.31	1466803.74	1278013.82	1321301.97	1337142.61	1561377.47	1304055.1	1412960.05	1351855.21	1319434.12	1347357.03	1190616.53	1524560
A0A6P6IU25	32680.28	27355.78	25690.51	23414.19	29886.88	31295.6	32212.61	31723.15	50929.25	34821.62	32608.36	25009.46	24816.21	32880.37	29945.24	23925.76	30803.68	35571.43	29917.38	33942.3
A0A6P6IU30	23361.26	12743.27	13826.11	16235.61	16156.88	10895.85	9571.57	4471.15	15209.85	12529.57	16055.96	11580.36	14032.64	21399.1	11945.04	13218.22	11757.25	11533.79	14942.56	23112.5
A0A6P6IU31	9139.2	100	12332.09	11087.37	5872.71	28241.66	19680.03	16088.41	100	17452.57	25358.01	6744.74	100	100	100	8666.63	100	8542.09	11157.42	5047.2
A0A6P6IU49	148112.71	167301.84	147318.74	86439.67	71180.38	101291.99	69964.79	94805.78	89966.3	112394.61	218034.13	252874	281543.22	136554.94	185460.03	76962.19	48284.7	71779.72	61744.54	66951.2
A0A6P6IU52	41238.12	36909.89	46181.61	49368.72	35613.98	40916.62	19235.49	27772.15	34793.33	41666.11	35304.31	42036.03	44819.22	39698.77	43920.69	45961.62	30104.61	33974.07	37303.95	36440.6
A0A6P6IU55	2717.38	6318.68	100	100	2554.44	100	7302.49	7926.95	100	100	6472.65	7253.91	6250.76	5006.87	6042.18	100	3190.96	8139.43	100	100
A0A6P6IU61	56925.24	81209.42	74628.2	78370.86	81021.03	10407.26	19635.08	31704.07	25169.65	15596.31	77862.06	98796.92	75997.15	94040.14	86374.89	63034.95	50595.42	35145.63	36035.85	38192
A0A6P6IU67	20895.17	17176.42	21207.53	25354.41	20643.64	15757.98	28979.48	26363.21	28157.76	23042.19	25904.37	21646.18	19532.77	16907.02	25282.59	20147.07	20952.85	25664.66	15340.8	21757.9
A0A6P6IU68	101698.15	50630.35	78740.09	70075.65	112466.15	69893.21	89644.09	64805.39	43256.91	85704.98	48372.27	39186.6	25486.08	80874.76	56908.19	101957.55	35129.33	69296.02	71297.68	24185.5
A0A6P6IU76	185309.59	198462.88	194542.78	169443.45	164279.02	101564.5	111867.75	107738.04	117028.24	120138.36	91435.86	139986.58	101565.97	105499.92	94911.98	107919.37	125006.17	86095.65	83247.91	81036.9
A0A6P6IU79	121954.86	112384.95	132601.4	115949.35	121050.3	98078	95387.88	89083.28	118907.91	107818.59	136500.06	135459.7	124894.39	146256.91	128839.87	142307.83	137298.56	138750.47	131526.32	153421
A0A6P6IU81	99974.19	95443.64	62936.17	124501.57	68131.36	49674.38	90741.81	49259.03	80848.27	101293.19	101967.05	83170.79	109216.03	102872.72	87728.96	108456.07	95161.81	149215.57	115405.29	117466
A0A6P6IU88	79783.97	70161.53	76049.72	68883.17	93389.15	80263.26	108084.44	92506.35	92759.5	90874.33	78855.07	73309.3	73109.35	78730.3	84492.61	127530.2	112124.48	129511.27	127642.05	118626
A0A6P6IU89	672166.89	769140.41	668843.5	941374.26	797518.36	572650.32	615056.26	653598.99	709576.06	724208.54	631734.53	524876.65	634576.28	594590.06	569290.6	648059.56	661241.72	653111.66	605908.8	667935
A0A6P6IUA8	412919.22	443878.78	450100.22	613105.03	480439	256249.84	361063.25	221952.01	377871.7	386649.29	409190.9	397514.08	467983.72	442602.18	491370.88	446572.64	427158.5	324687.46	434383.05	519554
A0A6P6IUB4	23997.93	29963.56	35863.65	58352.16	40008.17	26139.24	25687.06	27618.82	25252.5	21649.93	21502.31	27394.6	31001.13	16943.37	19789.15	24618.04	35925.69	34012.6	25990.64	25709.5
A0A6P6IUB9	78812.78	63918.34	52990.24	35464.07	39742.62	38841.69	95382.26	57730.41	82684.73	67320.84	94735	94522.45	86177.89	89276	115970.45	162405.95	174504.51	122082.04	127215.41	149953
A0A6P6IUC9	308220.81	282060.1	302005.74	349225.6	358615.66	301604.97	379178.19	309373.27	385015.56	443442.37	232118.51	267088.44	224111.6	226397.44	248763.3	321015.07	355498.86	300087.15	275019.11	280950
A0A6P6IUD2	247450.67	260741.58	269991.01	267870.29	303213.42	211985.49	284753.73	186331.44	234672.27	293504.67	286271.49	292411.91	301845.76	285237.51	286421.79	296386.01	312321.2	309970.06	305420.38	350957
A0A6P6IUD4	128506.61	112044.4	154971.95	105089.3	96327.15	57729.24	71291.57	65108.29	63215.38	111477.37	107961.58	128304.57	115810.44	129949.76	178371.44	156278.48	119468	107895.71	89699.29	189070
A0A6P6IUD5	16440.14	11971.56	23145.61	14280.67	21493.33	13128.91	12399.78	29672.97	17601.57	21199.36	29633.68	26246.76	23364.72	22961.37	21397.56	12800.88	15477.17	17549.97	26789.05	22228.8
A0A6P6IUG2	28840.56	33851.93	27651.25	31517.64	25776.23	18600.37	30964.87	22068.34	29917.19	28717.79	29692.59	23241.46	29100.34	28397.27	31798.67	25798.39	19644.39	28124.31	23410.75	28006.9
A0A6P6IUG8	19949.18	21123.85	18199.6	26699.26	18542.98	37976.36	33224.37	20469.72	45851.9	27523.43	100	100	100	5385.29	4476.17	100	100	100	100	100
A0A6P6IUG9	10196.81	17340.78	12432.61	18015.61	28306.96	20126	21733.69	16302.71	36266.44	10619.66	15827.48	12905.81	13997.6	10138.39	24300.85	27872.53	16980.58	25308.06	15334.78	24912.9
A0A6P6IUH0	3621.75	9714.65	11405.77	7138.48	2830.56	10124.86	100	7390.76	10587.34	10098.13	6068.59	6078.06	5873.36	8981.66	9088.31	7427.31	6230.5	7583.2	7406.32	6947.09
A0A6P6IUJ5	78531.8	91691.95	92296.96	68344.83	75138.5	29873.37	76816.89	45356.3	87270.79	71579.44	68725.01	87906.7	55474.32	74251.09	76617.53	79274.26	75365.84	57223.62	90611.91	52385.3
A0A6P6IUJ9	469059.07	1213354.78	110358.47	164695.26	54997.31	136863.9	100	188132.52	199924.27	180257.61	179500.81	179761.24	336685.66	230815.09	106563.13	156078.91	90846.35	65441.97	116154.93	175067
A0A6P6IUK7	12078.41	13181.36	15427.95	11988.29	9498.69	3703.06	7890.59	3807.73	8038.22	7438.42	11597.89	11754.28	8821.62	9144.56	9899.92	14751.11	7944.16	9354.56	14760.15	10673.7
A0A6P6IUK9	44069.47	39320.18	43973.68	29340.33	32270.62	15845.34	28667.54	16834.93	26526.37	31961.59	33867.73	28360.41	29564.55	32780.01	34999.95	34472.09	34755.47	33850.25	33236.91	27045.9
A0A6P6IUL3	11857.31	14787.63	17214.75	10750.1	16854.76	3788.62	10575.65	10723.33	9123.85	12883.03	14788.84	13503.41	9792	14190.88	10547.32	13792.71	13066.47	19452.34	12848.75	14743.2
A0A6P6IUL6	100	16415.22	14729.4	6519.92	9981.36	14000.3	100	7963.7	9156.74	8920.23	20209.24	10729.33	11664.22	9589.66	10511.98	13393.67	18322.48	15249.26	11667.64	5450.1
A0A6P6IUM2	4244.44	8312.16	7507.75	5363.87	4582.89	7735.31	11254.21	9929.63	3416.16	5813.86	5872.69	5228.02	4360.62	4995.52	3827.5	6602.19	6460.78	5248.71	6593.72	100
A0A6P6IUP1	38565.14	42558.2	40137.92	43181.54	38505.1	31065.93	38930.33	29503.85	32666.43	39442.21	45311.9	40432.92	48940.28	40850.55	45165.17	38414.02	37259.9	35047.65	32801.01	43471.6
A0A6P6IUP5	270278.57	224971.68	247247.79	242316	206276.76	208324.75	218326.69	244229.17	238814.87	254353.22	333308.07	267001.85	443876.37	278428.36	273872	277386.47	220230.63	206088.71	210399.88	265469
A0A6P6IUP8	22446.02	26050.55	27964	24485.94	22456.49	24760.38	34330.89	27330.09	33312.14	31442.28	27051.46	26987.79	25550.4	28879.28	30908.89	25903.89	21791.69	25076.04	24816.2	35497
A0A6P6IUR7	1508.09	2411.06	3443.6	3616.05	100	100	100	2283.2	15900	100	3558.66	100	100	6423.65	2020.09	6418.38	9572.76	6860.44	6406.03	26406.4
A0A6P6IUR9	21942.95	30432.75	22176.38	46357.57	40733.85	23848.23	25229.6	24290.99	13728.29	21978.19	29049.43	33591.29	37651.43	29045.91	40509.09	15932.53	11419.63	9643.64	14213.65	17618.2
A0A6P6IUS9	8739.77	100	2904.67	11647.64	100	7787.33	100	8252.82	6465.82	11218.93	100	8350.82	3759.33	6207.26	5192.85	100	11570.27	8654.37	10587.88	14055.1
A0A6P6IUT1	77408.14	79291.86	89112.23	91355.12	73798.95	53466.92	88408.33	77676.68	61702.16	94390.71	81404.14	99329.38	94459.45	87033.45	85867.22	83277.8	68674.57	72732.7	76325.93	84885.3
A0A6P6IUU2	8579.93	7484.29	13898.88	4043.12	7002.19	9833.55	9805.31	9511.79	100	5253.17	11026.94	6504.99	9712.04	7277.36	9620.65	9078.42	100	7693.24	6127.71	6772.95
A0A6P6IUU6	41080.03	23904.3	25921.15	22603.2	30087.65	28228.91	35213.23	21023.67	25265.46	45298.58	15568.96	20781.89	20058.08	11884.88	23372.63	26520.03	25619.96	23291.43	20394.32	28496.7
A0A6P6IUW0	77758.48	119002.92	97449.01	119173.91	78503.75	105265.15	158938.1	103166.43	93536.44	95691.53	115918.48	117751.05	96336.25	124045.36	151291.04	108305.91	80712.5	49953.34	77288.81	92008.3
A0A6P6IUW8	17079.59	14816.43	15712.22	14333.23	16819.33	4653.64	100	10392	17748.67	16283.04	26500.09	22636.67	18534.9	28820.17	21846.97	37389.93	29371.51	29120.17	25053.95	34852.1
A0A6P6IUX0	208712.15	195668.39	188462.57	136200.66	134906.31	166060.8	184636.51	157419.17	185779.33	162818.88	158046.88	178305.71	185798.4	178859.41	186907.52	213623.9	199440.17	220556.2	186015.19	199865
A0A6P6IUX1	20719.82	17784.5	30315.91	37058.07	16013.7	19398.38	21559.23	31533.54	26221.73	32749.95	28310.56	31723.7	23178.66	44544.77	39868.99	92559.31	62637.97	75975.6	84583.3	295927
A0A6P6IUX5	22815.03	25682.88	25471.26	34255.59	28525.54	16893.66	24404.39	20966.28	24107.13	18216.29	31754.76	36753.1	42153.96	26927.28	33855.47	28396.64	20594.47	22382.18	15210.95	28321.8
A0A6P6IUZ2	137930.73	162386.58	149545.53	142741.19	135314.21	94872.45	130943.49	99437.35	109278.49	127858.95	135898.14	132645.36	149244.31	131396.63	158881.92	151898.66	140492.06	159415.6	134564.68	144684
A0A6P6IUZ3	867926.67	529062.44	760029.07	622541.08	740316.43	896340.81	1049387.61	956883.46	1304058.97	1226611.16	620929.25	624324.36	482189.57	875217.45	549217.52	729494.45	914669.58	976889.74	773417.93	523568
A0A6P6IUZ7	59281.31	55761.47	68913.27	61109.85	69594.09	32340.47	61128.8	36742.58	38039.21	74456.61	48616.77	58050.46	56368.52	45962.98	62825.46	64370.3	59896.38	58065.66	61683.55	59198.7
A0A6P6IV14	2092745.5	2061739.79	2414030.95	2328319.96	2153405.2	1937913.61	2039266.04	1691930.93	2467442.16	1909975.59	2149400.29	2402913.09	2034621.18	2134316.12	2074750.75	3034881.65	2606948.56	2753173.16	3008630.6	3166780
A0A6P6IV17	4947730.12	5728784.47	5181020.92	5308746.05	5435041.42	4955012.79	6098653.47	4972830.83	5152171.88	5242003.75	4966231.31	5473353.9	5442856.3	5390423.53	5327631.15	4537338.88	3954151.33	4974244.51	5036739.08	4745170
A0A6P6IV25	247799.22	464205.21	313864.69	189556.75	305946.1	183390.41	245785.64	162458.77	196619.59	217990.57	465569.41	443016.9	412965.26	378827.72	411779.92	439610.08	451736.56	385670.91	371520.39	450103
A0A6P6IV35	1007743.21	1169314.96	1061422.5	1262688.01	1050284.28	585807.19	908439.69	620415.69	841705.09	860975.93	804672.75	845333.72	989361.27	729399.6	856372.2	932582.75	948021.6	797717.43	865151.11	1034130
A0A6P6IV44	100	5438.03	100	3410.55	100	4971.35	4101.78	100	100	100	4729.73	3889.34	5924.1	100	3632.99	8855.23	8134.76	1818.93	4806.82	7951.31
A0A6P6IV45	592191.04	676645.69	698173.69	572992.68	515980.23	287417.19	357872.73	326896.61	492096.45	324712.23	688763.21	783081.25	686736.86	658151.48	738255.17	557451.38	493644.32	521927.33	443893.34	517763
A0A6P6IV48	11102.67	7079.25	18935.06	17818.64	9155.9	8347.15	13291.67	100	15746.98	13726.71	15792.88	29534.96	19476.89	17040.74	18733.54	12936.31	15236.17	12336.73	10809.16	14463.4
A0A6P6IV53	341992.13	254613.65	401553.8	103205.57	438437.63	119783.77	373270.04	156537.71	90838.87	100	454762.3	495901.47	515960.34	453410.15	474489.58	459659.76	516552.56	468842.64	438894.79	514914
A0A6P6IV60	1017046.67	1083182.58	1164892.4	991716.91	950597.67	640634.65	926089.2	678842.92	897073.06	920552.24	1068353.12	1237392.73	935842.28	1055268.71	859984.99	967621.26	923565.63	1011508.34	783387.26	930733
A0A6P6IV66	255154.41	315434.21	300627.87	222087.54	248757.81	117258.33	225832.44	145520.99	204897.26	197498.07	292670.34	265193.49	233674.41	287559.2	237437.26	177953.76	150643.6	189141.97	209825.15	207520
A0A6P6IV74	41479.6	51732.91	42903.66	39502.18	39745.71	44350.84	36979.21	22918.19	55619.68	53067.72	49998.62	41457.6	46627.29	38086	43943.25	51155.49	48454.37	59128.54	45044.71	51140.3
A0A6P6IV78	591287.5	602485.84	630024.48	611354.74	624741.57	373963.15	464587.32	365795.4	570066.46	638349.06	513713.28	508442.98	539652.63	494980.32	468295.05	656065.49	623305.17	665949.98	559010.75	630856
A0A6P6IV79	115177.9	123659.77	120823.83	97983.93	106293.08	67020.96	100753.81	65647.68	110452.69	136215.13	114770.21	109141.32	108692.25	79890.96	115196.02	121929.73	101015.48	118104.27	134535.07	125872
A0A6P6IV84	939356.92	890640.31	978324.76	1078262.78	936634.46	718122.01	1034432.3	719397.96	761878.89	902981.95	900788.4	1010164.21	986162.89	843764.46	981160.47	991559.59	981174.62	1105916.68	955811.65	1048300
A0A6P6IV90	43486.15	46594.41	49564.42	45834.4	42202.76	42698.32	42591.62	45393.83	40431.86	45691.23	50919.33	49652.33	50120	47096.36	50320.06	46970.11	39350.39	46465.45	38868.49	45068.3
A0A6P6IVA2	421522.02	418410.99	432944.32	449098.38	405794.42	257644.59	407578.29	209029.09	386673.54	462059.62	473923.33	515426.76	497177.94	463576.28	405371.69	493597.75	416917.56	476185.72	427970.36	511630
A0A6P6IVA4	264670.58	348209.36	280792.98	347754.99	347424.2	236542.94	285088.04	140017.31	340784.68	261945.03	274189.54	280691.2	344992.46	282929.42	350672.09	253819.18	277790.6	236789.17	229680.51	349223
A0A6P6IVB1	8912.3	16575.44	6935.35	33422.85	14462.67	6759.96	9718.31	4271.75	11340.14	12279.59	33193.79	37463.64	25272.61	14272.2	17953.35	15235.11	23686.07	19871.13	21383.48	38019.1
A0A6P6IVC1	59946.32	62970.64	60652.87	57584.31	70651.46	25304.08	100	27952.88	49098.53	70718.25	61242.08	64738.8	51594.49	85004.4	63158.61	49591.7	42420.65	51611.09	54411.64	51260.3
A0A6P6IVC3	10588.79	100	10369.5	9006.21	20669.98	7023.34	5383.96	100	100	100	100	100	11822.52	100	100	100	100	100	100	1481.18
A0A6P6IVC8	460359.75	453841.27	509698.29	545497.99	470627.51	375812.33	636998.51	383053.99	536872.16	653706.85	493143.54	544667.25	484714.13	350344.61	400013.7	626648.75	635845.58	592316.59	521074.19	474539
A0A6P6IVD1	35174.25	52993.57	54362.75	43711.02	24221.83	58822.25	60697.46	49222.82	32587.61	49855.14	65298.03	66357.57	70379.5	58119.46	73163.19	77089.78	72532.35	73649.61	95684.12	95608.6
A0A6P6IVD4	155413.38	168879.04	152847.8	133103.14	163574.95	84763.77	141543.31	71305.55	116930.55	147297.09	187999.52	157575.46	215696.09	133753.68	190153.18	119846.87	98003.66	107307.85	75226.82	129944
A0A6P6IVE8	194294.01	198927.08	197390.08	206310.22	215436.88	172549.42	217604.68	169752.64	174169.74	218231.46	182380.16	176403.39	184607.1	160535.18	169314.8	229408.09	213128.4	194024.74	202031.64	206874
A0A6P6IVF4	320952.53	347265.26	237595.29	318535.59	346632.01	281112.79	335261.84	296416.86	384052.71	397536.68	363558.48	356873.47	370564.25	422860.09	471269.48	372465.53	379720.27	389248.26	304069.17	481903
A0A6P6IVI2	79392.62	54508.75	77950.63	83404.67	73232.07	22876.89	53055.65	21990.32	69696.71	38997.21	62319.24	69576.32	84273.05	72317.95	73512.5	98095.06	88993.5	56161.3	77300.74	100
A0A6P6IVI4	2590.3	5961.27	6450.12	17277.47	6329.07	1963.62	6899.2	100	100	9982.5	30903.7	20611.28	15274.79	17161.49	21734.18	8844.42	14357.62	3500.33	17479.04	14789.8
A0A6P6IVJ4	113637.15	118541.48	127149.09	107784.66	118337.6	55902.48	79203.65	58862.84	124686.87	91129.31	118802.38	99093.55	105427.38	87773.11	134947.64	113064.51	111256.41	100404.01	86792.61	113591
A0A6P6IVJ6	804787.32	770551.49	784877.93	781796.81	767695.05	488889.26	601729.46	516325.3	712563.24	840308.32	891872.63	873484.41	826998.48	974213.46	798649.76	882486.64	949861.56	852831.72	884336.42	928393
A0A6P6IVK6	30310.8	26353.26	28154.78	21707.04	23737.62	23572.58	32628.22	25788.55	37478.41	20014.92	35760.34	26629.62	24391.62	33975.13	35628.62	46137.74	31646.18	36047.68	36522.29	34368.4
A0A6P6IVL5	53755.89	54781.46	58668.18	53327.67	53845.46	49440.64	56905.73	51395.49	53429.18	57179.74	47623.75	44120.39	41996.29	45763.45	41413.56	44616.09	43731.79	54642.04	47232	49657.5
A0A6P6IVM8	272042.75	291400.57	238927.85	259808.89	285253.84	175353.51	233776.45	187163.85	217713	256460.1	237662.29	254919.11	249067.96	236370.47	270851.91	234366.26	241777.65	231155.72	235513.84	204902
A0A6P6IVN0	29104.03	28626.12	34369.72	55066.72	36518.54	46983.98	32014.93	54465.81	40677.13	52976.27	71226.36	79504.51	39012.09	101567.28	67305.01	82778.6	169330.69	94324.12	120053.08	534008
A0A6P6IVN3	111435.06	121778.94	113432.33	99245.24	88623.76	97819.32	137493.11	96086.7	131046.36	125850.28	123123.22	104328.85	130422.38	116377.7	132452.66	115225.84	116032.25	119827.15	95097.36	96785.3
A0A6P6IVN6	802755.93	614534.03	780643.52	890817.73	975162.75	600477.02	948390.12	617682.53	828417.79	710053.36	429694.16	408355.93	600119.11	492887.08	540292.39	629743.98	558146.94	715487.61	614812.89	795484
A0A6P6IVP0	52278.51	42578.5	53848.5	38373.67	49243.51	45156.37	56803.28	44207.75	61347.92	59177.11	49033.83	32060.31	50217.47	27037.34	57025.09	39659.96	31311.35	46052.71	37957.35	41104.9
A0A6P6IVP1	2129744.88	2386842.68	2056579.37	2228119.06	2336634.87	1577381.58	2197303.46	1704311.89	2290776.03	2309671.1	2189066.4	2221128.43	2115524.06	2136228.96	1859983.39	2449724.61	2536041.64	2370588.9	2585952.2	2411440
A0A6P6IVP3	33607.49	43719.92	46349.26	44198.91	30825.79	34894.78	47715.66	24300.34	33747.63	78060.64	37235.89	121517.01	42043.99	39952.6	40150.37	45179.53	26516.39	48536.69	40133.72	39914.5
A0A6P6IVQ1	463664.67	574730.22	527035.44	531849.35	393680.86	71945.49	342939.89	84454.83	313976.18	263498.78	324211.09	308437.48	284469.38	285749.72	252021.75	310157.09	297622.62	399957.59	257648.68	328624
A0A6P6IVQ5	653650.22	685859.73	618216.39	712890.98	675542.4	455188.02	513713.21	462598.94	637277.93	551798.39	615166.91	636294.72	539920.36	672899.35	583038.56	517300.67	570895.95	573836.3	485566.09	570474
A0A6P6IVQ8	19053.69	29184.47	14626.94	25340.61	23638.78	19242.17	35844.31	26929.7	19090.46	19547.86	100	100	17272.61	100	17325.96	35226.86	100	19243.03	19567.12	10475.1
A0A6P6IVR3	4056.57	4410.05	2416.16	4031.64	2402.84	100	100	100	100	100	2355.09	3690.26	100	2388.31	100	100	100	100	100	100
A0A6P6IVS6	34755.1	42153.61	51239.6	47107.69	31693.29	24715.78	34408.62	24094.69	49068.94	44687.17	68094.96	59312.62	63992.71	60437.89	57782.81	65545.03	65234.49	67203.76	55573.77	69802.3
A0A6P6IVS7	14019.99	11970.54	14697.5	15111.67	13550.65	8143.5	4567.6	8542.72	26203.32	9789.33	13538.67	15102.09	6768.47	10986.3	9506.13	10683.73	16351.78	10108.15	13790.89	9400.64
A0A6P6IVS9	74943.93	64206.93	64805.63	51573.54	50542.08	36639.25	91890.57	33390.3	60088.05	79067.01	62149.96	75549.89	54145.01	77980.21	74779.45	82992.99	98157.47	102528.26	106503.05	91831
A0A6P6IVT7	31109.05	41227.59	23812.91	38476.04	46525.72	41554.89	65967.41	47118.06	42839.26	39457.04	43373.85	32941.18	20960.82	29234.74	26745.97	44419.92	60395.11	42386.85	47410.62	40268.1
A0A6P6IVU5	32129.58	32962.18	19216.83	11620.41	21097.6	12903.16	15795.11	9763.69	100	17049.91	40823.23	28636.31	30237.47	10863.37	33946.43	26484.57	21136.84	13791.34	20748.5	20337
A0A6P6IVU6	34590.66	41896.12	41604.57	38112.64	25286.93	26744.04	24032.05	16261.28	18127.71	43309.36	30027.06	32742.2	37207.88	37092.23	36118.21	33229.45	24411.87	34892.21	22658.06	30493.4
A0A6P6IVV1	324195.78	272999.27	328410.03	355783.49	290571.13	151707.22	293310.19	212656.94	341893.13	276544.02	270712.83	291498.05	278171.44	270486.02	264734.09	267718.14	247124.51	264537.06	226207.16	323298
A0A6P6IVV5	26258.56	27357.44	29989.48	39794.29	27409.12	26757.25	25939.63	20517.84	25424.21	26878.67	24591.73	30802.57	25982.37	32949.09	24601.21	23711.95	17020.67	19297.18	21848.63	26087.8
A0A6P6IVV6	51371.58	47908.13	51430.28	53153.56	52178.42	40676.97	41422.35	44702.14	41548.49	48856.09	56204.32	49945.46	51268.99	52636.96	61923.27	58692.24	46882.61	52061.69	50422.62	51889.3
A0A6P6IVW9	55400.75	64110.58	55409.47	57621.97	54333.22	51672.63	89744.66	58857.7	38078.19	66854.89	63573.79	47315.92	59478.41	61418.78	55537.05	60379.45	47105.26	49188.93	56765.43	56333.8
A0A6P6IVX2	79489.23	100	96053.56	100	84946.18	100	100	100	71702.34	41006.99	50548.35	43699.3	67094.51	37705.25	48589.46	67111.54	60606.99	79191.71	73611.58	100
A0A6P6IVY7	37108.23	49879.96	37527.92	35212.18	39251.04	23001.01	25631.25	20757.98	17799.68	23495.9	47788.3	44218.13	48274.64	34978.87	27949.71	46793.21	34250.88	42405.59	46169.55	88050.8
A0A6P6IVZ3	8488.31	14060.31	14870.42	6072.75	12397.8	11337.92	16129.99	14543.44	100	100	13366.47	8133.37	14369.81	14052.73	7212.89	19319.54	10452.93	13895.09	14275.75	11520.1
A0A6P6IW06	60623.03	61103.84	45047.31	40423.21	55723.82	39572.76	25970.81	48490.48	25184.3	35017.12	29152.51	27299.44	53378.12	20925.15	30144.69	22386.87	34671.45	41986.71	23626.21	38822.4
A0A6P6IW15	173341.99	193125.86	122795.39	268384.87	266275.87	260649.79	302394.81	246872	271288.67	214626.42	213288.95	241639.7	313334.77	189731.75	314112.23	208159.07	117505.95	207655.4	95820.17	204804
A0A6P6IW19	84645.72	100	100	107760.9	100	69152	79788	69625.32	100	52237.1	100	100	69228.44	100	100	120385.51	100	59020.91	100	63826.9
A0A6P6IW24	53637.21	41324.67	46386.71	48134.74	56785.82	44640.77	22591.4	36173.45	26773.42	36382.88	57707.74	52706.73	45249.2	55082.58	45057.86	53571.12	42781.91	41749.95	47759.99	43374.6
A0A6P6IW64	100	11753.57	12275.49	6854.41	5163.78	5215.85	100	2903.94	100	100	14334.27	8863.95	12020.89	13608.97	16326.5	100	5869.4	3030.86	6754.29	11449.4
A0A6P6IW66	2454490.39	3124777.42	2906532.52	2835082.61	3464320.87	1724740.06	2515560.28	1821915.44	2890869.76	2507462	1664901.9	1910943.91	1496232.91	1798590.93	1295197.36	2328289.17	2533888.28	1700888.93	1178761.06	1846700
A0A6P6IW82	45558.74	29024.25	34035.43	28877.12	29283.66	28393.87	30536.63	27201.38	33164.1	29668.94	31434.86	38764.96	30714.26	29736.07	42160.32	38706.69	25916.14	30322.03	31820.45	36396.4
A0A6P6IW90	153395.39	231050.69	246965.75	121568.57	249990.6	115114.38	172846.45	120970.1	203627.24	178396.25	230638.77	238207.23	260591.12	180448.61	201720.32	375188.75	346108.69	232350.38	373469.46	348023
A0A6P6IW92	100	8811.17	5839.61	7911.34	7060.25	100	100	2792.12	5079.35	9847.6	7149	8723.49	6041.57	5873.31	10557.27	11350.82	6259.45	6823.46	8003.04	13533
A0A6P6IW94	13046.39	11321.2	15283.88	100	9923.21	6691.42	100	7538.74	11508.01	10183.83	11937.91	16859.23	7941.59	13556.93	12380.11	7756.57	7304.16	13841.61	16275.08	10324.6
A0A6P6IWA4	145331.5	171287.75	179921.61	165470.33	151651.26	113267.51	154113.45	94542.59	159659.38	138467.47	160838.8	140530.1	169431.85	128790.28	165935.8	181908.28	162012.16	182627.2	164706.82	181786
A0A6P6IWA5	35252.81	36398.53	29948.88	39879.2	35287.84	75888.56	47223.73	73591.35	81209.64	78200.72	27216.83	30727.67	56013.73	24639.86	64296.15	52164.66	28282.52	71401.91	24675.15	90744.9
A0A6P6IWA7	30584.54	33825.17	31487.2	22065.32	33178.91	20739.4	38241.65	23679.66	36424.35	39547.93	30362.35	25199.79	29577.76	30398.67	24356.74	32820.05	43698.92	30221.59	35461.68	26588.8
A0A6P6IWB3	50840.09	43208.46	58662.73	45575.01	53273.12	33695.16	46710.74	34749.87	34233.38	49573.67	30893.5	38052.21	24756.47	36785.91	39222.69	26999.57	28035.27	32154.72	27075.21	32688.2
A0A6P6IWB9	234417.78	291087.71	276647.34	292738.18	214226.79	156881.69	179089.84	141474.99	209498.27	236638.39	273469.24	270309.04	186551.28	254371.97	176990.61	320048.24	287972.89	314556.53	340136.26	251558
A0A6P6IWD5	238345.61	232881.68	230946.36	305917.02	254815.5	168877.93	208832.83	166813.91	238476.7	196944.94	236826.36	267017.51	203148.73	262374.15	175184.22	263813.02	367861.43	250697.19	373982.18	347657
A0A6P6IWE0	32910.05	29815.16	21366.77	33212.45	30342.39	21814.9	23172.47	20253.24	23615.66	33560.65	26541.89	20027.59	19464.76	19520.44	31353	22001.1	23819.41	20022.5	16745.78	24382
A0A6P6IWE2	1705851.76	2037015.83	1949318.01	1610589.77	1822448.94	1118541.47	1656927.09	1143680.22	1563708.5	1469921.4	1744625.68	1863243.05	1672090	1915219.46	1728713.83	1644617.8	1508381.47	1457867.7	1620180.53	1559850
A0A6P6IWH3	13056.93	100	10924.99	18400.4	12442.95	5675.46	100	100	100	3173.24	8004.32	11846.13	17177.65	16753.72	23744.78	10130.85	100	11389.34	12901.78	12451.3
A0A6P6IWH6	212744.54	201054.32	214963.04	190693.76	214929.04	120929.81	143018.24	126573.45	155949.84	142048.42	178735.9	203313.19	176910.32	202362.8	192484.69	173984.7	176235.84	162667.31	194581.48	173373
A0A6P6IWI2	76105.57	99657.51	73693.56	65676.7	68742.13	64798.87	55465.07	49552.51	72981.94	64495.45	91136.82	79695.2	72556.37	75306.78	88838.46	86592.65	63171.69	79694	101014.92	66772
A0A6P6IWI5	13310.48	10520.14	11180.5	9020.82	11845.09	11832.03	10260.62	7228.62	12981.4	8819.03	18793.43	13893.73	25107.39	10774.8	9835.08	14727.57	13606.83	17965.26	22646.86	10733.3
A0A6P6IWJ2	10958.87	14019.7	11655.91	17389.89	14117.9	17311.32	11793.61	11220.13	14993.52	16497.61	18121.03	19066.48	19666.46	15690.15	26934.28	25723.99	14374.15	11773.01	7200.61	12612.3
A0A6P6IWJ3	100365.63	93040.46	102929.98	85097.02	77314.1	55083.59	77974.36	59913.98	116381.96	101358.97	90238.68	111065.75	73659.1	82176.12	91356.72	73536.04	74697.14	61603.25	71727.1	64768.8
A0A6P6IWJ4	2116026.51	2570597.29	2501761.66	2207554.25	2197765.88	2033135.88	1888533.02	1737016.31	2424043.56	2511844.39	2812441.71	2872929.56	2986822.55	2637382.65	2752030.06	2807937.36	2903554.08	2836609.95	2311638.36	3067280
A0A6P6IWK8	18440.16	16154.14	5982.8	10804.76	10210.84	100	100	4935.73	12878.82	8456.29	9341.49	8093.05	7467.39	11656.15	10080.92	10820.13	100	8484.96	100	8039.59
A0A6P6IWL3	79130.58	73471.63	71684.73	73404.05	73273.04	38857.58	74444.27	51933.71	65245.44	57824.87	65246.67	68615.67	66095.64	70995.01	86056.9	58386.98	66617.93	56389.82	63082.61	75346.4
A0A6P6IWL5	717600.16	736079.16	751523.25	679265.23	724311.89	639912.32	818259.28	634656.13	949994	785964.93	701600.06	689156.25	698457.67	758108.44	702888.92	788108.97	742725.09	706630.86	634903.32	759366
A0A6P6IWL7	241221.55	312126.6	301275.19	184342.43	211974.69	162684.07	169612.84	157632.53	206202.98	209450.95	267866.27	329117.06	279049.2	219844.85	184852.72	266939.25	294450.27	314631.31	265129.37	340317
A0A6P6IWM7	28842.62	31611.83	36997.85	35475.04	37654.68	36796	31237.66	22491.39	29380.34	25443.88	37626.91	29870.75	24634.1	31466.96	31760.77	16389.69	100	25767.84	24706.16	25898.2
A0A6P6IWM9	414036.35	411073.17	437936.1	359724.62	359329.72	259623.5	384315.62	258859.73	357073.25	373534.57	420836.67	428088.5	431957.9	447177.57	421820.11	429859.4	380536.43	458494.93	434508.92	460431
A0A6P6IWN1	16500.47	26815.53	22352.36	12740.5	21575.09	46259.05	14006.28	42003.63	12389.13	18200.91	20947.56	27109.3	22705.28	22772.17	26843.41	22631.77	17737.14	17753.78	14581.99	28269.7
A0A6P6IWN4	5681.91	4104.78	2889.27	5303.39	2405.77	100	100	100	100	100	6122.93	4431.25	4804.99	3157.06	4042.84	1488.3	5949.66	4224.58	3631.93	2995.22
A0A6P6IWP5	63294.04	39801.92	50024.48	76350.76	56250.37	39239.77	31517.66	26682.7	97315.69	55469.22	66520.15	52811.66	43142.13	58568.38	73631.04	54891.65	57617.48	55263.13	60669.31	70361.1
A0A6P6IWP8	1296490.29	1292491.73	1177422.72	1256180.39	1521236.04	328507.47	1446635.05	515596.45	948650.71	805451.24	1019489.87	1021532.09	1131356.84	1049240.1	956247.2	1249930.81	1229925.66	986157.34	1054912.62	1045090
A0A6P6IWQ0	27900.39	39424.56	37502.67	28657.76	29910.68	319637.71	196285.17	311077.79	39571.03	100	20679.48	100	34971.52	26181.55	36538.12	33027.27	27537.69	19284.31	21540.07	35597.2
A0A6P6IWR6	8531.28	6208.44	9378.91	100	10948.52	100	100	1977.76	10165.94	100	5860.44	6182.11	18964.61	7760.91	10365.49	15056.76	6810.62	6103.72	1051.03	10058.79
A0A6P6IWS0	124728.92	174913.75	174047.62	183054.61	188924.04	180808.16	213647.18	164110.34	246315.69	236605.04	136523.73	148311.66	222524.09	176779.77	156391.5	156099.25	112942.57	175618.28	207032.03	168286
A0A6P6IWS7	49502.66	50632.47	48835.91	62668.21	55427.11	21884.37	48132.2	35926.76	37521.62	49251.15	51546.93	48507.34	63018.1	50767.55	49894.39	60350.1	53433.72	66387	55358.23	75162.6
A0A6P6IWU9	87003.41	55713.94	68014.97	12287.99	23522.49	21441.69	21520.65	10487.16	34121.97	20488.27	57915.45	76879.68	50067.98	73802.26	55118.42	52639.45	67248.46	33522.52	42266.5	27519.8
A0A6P6IWV3	9192.46	21357.34	11207.59	7368.21	12699.59	4814.71	100	100	8803.55	100	4615.28	2664.6	100	3240.87	3714.65	6090.98	100	4633.85	4324.04	100
A0A6P6IWV8	48070.94	22770.36	30435.76	40950.85	42358.47	27146.81	100	22039.14	36913.66	26541.33	31186.63	25250.64	24069.8	42791.57	35313.46	16407.22	100	12157.16	14396.99	22416.3
A0A6P6IWV9	25740.39	23794.57	26667.42	25539.59	21181.9	8454.69	20959.61	12524.18	8169.66	31484.71	23576.04	21385.93	32004.94	29836.33	35099.67	21666.1	37820.16	21963.58	23986.41	19501.7
A0A6P6IWW0	12857.99	11064.18	13721.7	12624.15	14444.5	7912.99	100	4276	11939.27	12831.79	8353.93	10260.43	14099.93	9327.39	7554.42	9458.18	10748.54	13849.46	14421.42	5892.62
A0A6P6IWW1	113467.35	113058.65	114725.12	129362.18	113530.88	82295.9	88223.66	78934.01	109410	104363.64	118896.17	127063.68	109727.23	115637.04	118270	110941.93	137037.08	122070.69	124124.29	120082
A0A6P6IWW4	156392.88	149755.12	191865.64	250290.58	188087.34	131050.01	130139.07	171682.2	236287.98	118728.22	58488.95	62437.04	117170.65	69554.22	56203.72	61482.01	104567.55	136914.94	70670.57	90700
A0A6P6IWW7	21173.74	20187.5	15925.93	18736.01	18632.37	10623.27	4667.86	17933.57	28348.36	13728	22293.35	19963.75	20764.6	16413.94	26049.89	12781.6	14382.04	14366.14	21858.99	29867.1
A0A6P6IWX0	100	7008.05	11754.4	15345.93	10154.15	8089.31	100	6321.79	9685.08	100	11380.07	12656.53	10454.22	9405.26	10951.88	18734.02	10718.45	12049.62	10316.06	11025.3
A0A6P6IWY4	3566652.37	4160525.49	3575956.63	3741844.54	3883453.41	2714030.8	3658915.56	2870738.49	3209539.51	3399698.38	3666155.45	3414488.11	3865802.54	3483227.38	3454122.18	3692822.46	3792476.62	3707243.56	3247933.33	3744440
A0A6P6IWY5	230143.19	140170.09	217839	100087.94	202348.53	621922.57	706723.77	810827.06	713373.91	1132459.43	97320.21	75297.66	90375.22	182530.97	103544.87	317375.4	495828.44	553826.24	232499.54	394630
A0A6P6IWZ1	624813.94	723880.53	681348.84	655570	624010.25	496893.15	559884.56	499297.97	638235.14	608474.74	706577.44	673118.71	641275.82	615289.47	575631.25	721439.12	745904.17	742028.54	613912.39	755866
A0A6P6IWZ3	8209.24	12466.41	20920.02	7191.36	100	11832.95	7359.66	9067.09	100	9140.04	12717.67	11221.63	8320.51	9835.88	100	9701.13	100	9847.83	12010.44	7865.46
A0A6P6IX13	287136.53	351837.2	354730.17	281267.58	351585.91	265247.02	374728.12	292082.75	273448.27	293025.66	422149.77	375589	357193.93	413417.4	393041.08	541852.23	465538.22	447628.45	428811.63	511059
A0A6P6IX18	24410.47	17633.33	31215.6	40411.14	30813.34	23376.84	33068.54	23953.05	27278.89	28635.79	26491.35	24716.52	21282.54	28387.75	24593.36	26284.43	24718.91	27463.08	16754.02	24451.6
A0A6P6IX29	57673.09	80323.92	49725.7	57800.11	58191.5	39358.9	50194.19	33244.84	59359.95	51652.2	80217.98	68030.05	69468.86	65889.37	76459.17	65213.81	47675.41	57209.14	57271.95	63128.6
A0A6P6IX30	41209.35	18906.91	36862.38	37394.51	45018.75	61289.58	75564.74	75434.33	87600.6	50693.63	82623.99	37738.54	74912.93	39432.33	127372.29	99431.96	75187.61	199310.77	29185.97	147602
A0A6P6IX48	41111.76	41568.68	36566.37	38900.04	35457.72	33678.11	41622	48763.64	41107.36	55252.98	48828.12	37985.24	43254.88	42664.29	47230.1	55961.37	32810.63	38402.73	44562.63	41670.7
A0A6P6IX51	1743977.21	1426549.26	1642320.61	1325003.95	1642589.7	813968.36	1349242.94	844644.99	1162478.07	1140038.26	1367387.87	1372093.76	1650707.56	1436421.47	1305398.28	1370736.56	1538105.47	1508115.31	1195068.11	1422090
A0A6P6IX56	232113.81	244669.62	255186.74	173931.15	216130.95	184062.83	223106.39	193448.55	248179.39	233613.35	311116.53	313955.59	251402.06	343672.35	289616.31	370395.27	365052.45	279883.03	405825.35	406092
A0A6P6IX62	23369.66	13176.56	24610.6	27230.84	16717.4	14788.03	24470.22	22749.76	24337.84	12792.6	15440.57	18458.47	19832.49	18058.44	25678.75	15816.66	13106.17	22051.15	20302.88	15703.1
A0A6P6IX67	14999.04	24900.09	27224.58	26867.16	21348.16	16979.1	27760.76	16017.32	18955	16013.51	20730.2	17243.38	18782.23	100	26572.91	12441.46	22794.93	30367.28	21990.97	24206.3
A0A6P6IX71	11097.22	12869.33	16262.91	20117.6	16626.74	10124.63	29107.96	11349.93	17058.9	6061.45	15843.33	12190.02	42419.44	6094.07	24322.95	16205.33	15982.06	13723.37	7236.56	16295.3
A0A6P6IX73	16470.88	11982.45	26748.79	41780.49	37238.96	92652.52	145789.23	90825.18	109074.65	102897.9	24568.96	20260.93	9838.08	21508.79	22965.6	106743.28	139002.98	106189.86	114277.12	53830.9
A0A6P6IX78	15478.25	16092.49	17251	19331.39	22392.99	13908.34	20037.2	12227.19	17488	22266.33	9937.85	11054.89	100	7572.87	10407.13	13687.69	17927.67	11366.43	14520.54	8116.69
A0A6P6IX86	61010.27	75130.32	74930.5	86858.64	85642.61	48146.3	46941.58	49272.35	74317.25	60127.34	76262.48	64878	67224.06	71041.25	80599.18	68225.43	65122.59	75082.35	63440.49	88685.6
A0A6P6IX87	29299.48	42101.55	48303.16	31085.69	16294.6	22315.08	41595.13	25175.03	35623.07	27508.51	28467.28	33954.62	28592.55	29678.96	37046.25	19864.38	20981.78	24904.69	23926.8	12823.3
A0A6P6IX89	714881.51	647383.02	768206.6	705875.18	704188.33	478985.53	694811.97	493059.21	756727.42	603920.02	588513.4	596959.48	773091.37	720799.09	850733.84	732749.52	683930.79	839008.89	760583.3	859170
A0A6P6IX90	100	100	20668.77	24480.09	18683.43	9900.26	30012.77	7403.76	100	10473	5896.54	100	14337.02	16058.39	100	18477.68	25471.14	28331.62	19349.72	16977.4
A0A6P6IX96	274334.21	319818.81	320966.75	343535.09	295305.17	533379.29	773442.99	527155.91	687269.93	547365.05	344383.8	336297.98	400401.73	504471.97	455636.59	1234953.61	948663.76	921592.76	945797.9	1282830
A0A6P6IXA0	51759.98	58317.85	54204.99	56419.61	67100.16	29388.62	100	26318.9	26476.77	49428.95	42371.09	51207.81	46486.33	43176.23	52442.07	55001.12	51909.55	49694.72	54850.69	43880.8
A0A6P6IXA2	1313408.12	1102396.94	1204638.01	1481141.14	1519219.23	1557953.32	1613943.45	1512796.35	2258640.39	1459859.52	1062680.03	1156785.84	1110675.17	1192847.77	1350594.68	1881559.8	1255660.18	1649325.49	1744473.2	1803250
A0A6P6IXB8	2504662.97	2453253.11	2655907.68	2944953.54	2259805.41	1156791.58	2318285.07	1396438.69	2090221.87	2232854.33	3389876.81	3063124.98	3246610.21	3087116.43	2934660.4	3392057.83	3283083.02	3713018.06	2055130.86	3610980
A0A6P6IXD6	76129.07	82981.9	71812.9	73197.48	88422.99	34938.23	72404.84	33848.16	32937.15	60774.22	63796.61	82710.36	88041.21	73498.83	110740.31	78588.76	95513.56	91656.3	68811.82	104593
A0A6P6IXG3	20564.5	22951.89	16358.16	13942.4	21422.92	11684.34	18766.51	11690.29	6242.86	9211.48	12890.77	10873.13	17516.36	8151.82	14633.53	7850.04	100	26022.77	6688.42	100
A0A6P6IXH8	37798.26	32016.6	27672.15	22587.12	25981.27	24800.37	42012.51	24385.45	34429.33	33092.11	33639.63	21555.99	21316.23	29547.69	24458.38	39844.12	25465.47	44871.68	28682.23	29750.2
A0A6P6IXK0	89411.94	74266.32	86766.24	94832.49	94598.32	75615.6	72531.45	78599.18	115639.86	107459.1	72662.85	76347.49	56995.26	77055.8	71442	76291.8	95572.87	88466.32	82145.66	69904.5
A0A6P6IXK7	52062.95	81894.66	83033.59	51349.89	58695.52	29552.74	49239.75	37483.34	44540.83	48041.5	65810.24	66715.28	48012.21	59682.36	47947.73	40222.04	32810.43	46290.03	31662.47	25824.9
A0A6P6IXK9	147349.48	178020.16	176990.17	175103.8	170623.78	117810.24	144200.06	99969.18	157264.01	197921.48	216518.87	199623.7	195971.23	211023.14	178731.25	236869.56	269555.94	207347.74	260746.28	277023
A0A6P6IXL5	4621.46	4062.12	8632.48	10236.72	6644.34	6577.79	100	10481.94	5713.61	100	8335.23	9848.18	7997.12	3727.46	100	100	6633.71	5533.45	6197.66	7546.58
A0A6P6IXL7	90567.05	115160.97	90836.79	50180.71	53790.05	150996.41	236257.14	144357.65	165594.28	237396.28	117034.89	169131.27	107934.88	69767.53	87930.6	249448.09	230964.73	159212.08	180473.38	115826
A0A6P6IXM0	13772.43	20315.41	13260.62	13072.37	10573.41	16501.8	30087.59	15132.98	100	14797.75	17333.81	7545.82	9166.78	12851.63	6466.54	8324.72	8370.69	13842.27	2752.58	11604.4
A0A6P6IXM2	114002.67	107638.58	94234.59	98156.68	76977.06	69674.74	118829.41	66938.89	71298.51	79954.42	84253.07	86290.05	215113.01	69750.67	145793.32	94966.99	66927.09	114101.88	38079.97	98043.4
A0A6P6IXQ7	208575.41	236743.93	202126.63	177212.38	195115.27	119380	172652.6	119284.26	173289.55	171595.69	212147.04	219891.5	210140.25	183064.02	207639.96	215354.13	203570.96	197149.59	203177.39	214416
A0A6P6IXR0	107337.42	125488.92	80770.55	96317.72	92932.19	98234.6	133812.81	105347.5	66714.98	95370.95	37231.89	76284.66	86093.17	52439.42	58019.06	81500.11	57103.94	60561.66	68309.28	69234.2
A0A6P6IXR8	100	8875.63	100	3748.72	100	7337.58	100	10706.59	100	100	100	100	4549.06	8299.14	4668.69	100	100	10339.8	100	8599.49
A0A6P6IXS1	25246.89	35111.94	42911.42	33007.08	31496.24	21610.1	20911.85	23215.02	31886.75	62237.36	34455.9	41119.97	38367.02	33956	37017.48	35907.62	30979.7	36461.55	25488.01	41001.4
A0A6P6IXS6	17659.33	20466.57	15385.6	9778.17	14020.15	100	10534.72	20238.22	14342.35	20399.88	19337.79	25018.58	18987.79	21244.89	24319.57	23643.75	17016.92	16137.96	20441.8	20173.3
A0A6P6IXT1	3220449.01	3636440.47	3684882.54	3792022.68	3185583.57	2353268.49	3090089.45	2475100.63	3354201.52	3001392.63	3574566.44	3694060.44	3642993.92	3544383.7	3327610.62	3405155.61	3377773	3309815.99	3443812.29	3863490
A0A6P6IXT2	19225.37	26311.17	26778.66	15217.88	13117.95	18087.3	31373.64	15413.22	34010.84	20747.69	26535.06	34528.54	23545.94	35901.92	37145.8	24986.18	43859.94	29448.85	25545.66	45593.9
A0A6P6IXV3	392498.96	414769.3	442958.4	351424.66	370757.39	350841.91	409203.99	359609.6	441196.09	432383.57	356632.39	440163.87	415541.94	414922.28	377023.72	374545.48	398897.63	355936.03	414373.13	395231
A0A6P6IXW1	35840.33	53105.24	40394.17	32755.55	34077.84	24366.6	37191.88	22720.71	26232.44	40578.67	52155.03	45701.85	33659.47	38431.31	43065.35	32149.37	35438.39	30493.18	28208.19	38189.7
A0A6P6IXW8	203618.03	245517.75	387455.11	210319.9	246852.74	22946.44	158283.52	100	85658.66	46585.31	336735.6	414153.18	306502.28	194355.19	240456.44	241534.2	227985.6	359502.96	196033.57	218630
A0A6P6IXX7	74363.38	88392.65	81986.59	68852.64	77180.2	75745.79	95967.55	92074.96	74768.24	96739.41	140851.86	126975.25	149000.84	146129.08	114342.14	243250.86	256351.25	209260.9	155357.56	197268
A0A6P6IXY4	367633.41	295847	368913.01	271189.91	280377.17	193099.16	392421.64	247103.27	320763.08	348219.59	289166.32	228561.11	360712.15	176195.95	364222.79	329602.26	210727.99	316021.93	241673.88	280057
A0A6P6IXY9	209561.17	329404.76	213313.29	164882.63	174572	92641.77	125427.73	91128.09	122755.54	88347.19	335643.78	346621.19	239100.87	256904.89	237587.94	248456.07	211638.36	168151.19	303464.83	227782
A0A6P6IY02	29920.61	24506.39	22752.87	32703.36	18151.52	15526.09	19339.44	19360.1	27480.01	30264.6	16689.56	17096.54	30782.63	14557.22	21135.64	24256.69	21397.65	38606.45	19683.27	17829.9
A0A6P6IY06	100	6519.23	9458.25	7946.21	4066.08	6293.88	12123.06	8588.9	100	11850.71	100	7391.63	5304.92	9536.44	100	100	100	4710.46	7112.25	7787.4
A0A6P6IY30	3254.18	10893.54	11067.96	10434.23	13993.99	9686.86	23463.06	8557.68	15395.47	4137.68	13432.68	13845.09	7726.43	7779.65	10470.06	16006.06	11520.96	8412.49	11984.06	16037.8
A0A6P6IY38	148949.21	162779.73	164709.53	151703.79	145663.52	77442.29	115158.48	106353.55	132551.23	120278.27	151445.88	148342.06	138474.03	151479.58	169470.06	131764.69	128768.77	155206.85	125295.95	133848
A0A6P6IY42	48479.46	67829.14	54269.07	63638.87	49772.24	26220.84	30823.18	21439.56	100	33641.72	51339.31	62370.25	60196.96	60404.61	44969.37	38708.72	52244.85	45287.73	45845.35	52775.7
A0A6P6IY50	14172.81	18720.58	16586.57	22501.11	26517.45	12189.81	20579.03	11333.66	15227.61	9663.88	14946.84	20643.52	24604.19	23586.17	24200.94	19432.79	20682.52	16207.73	16010.02	20039.2
A0A6P6IY51	100	9796.51	10246.32	5172.54	7719.34	6838.65	100	6108.11	4719.03	7746.06	8648.06	3288.27	100	10262.77	100	100	6368.87	7862.03	6065.79	7958.8
A0A6P6IY65	10055.87	8624.44	11289.53	11365.22	9056.02	8236.46	24269.26	8472.02	5309.29	19772.08	11881.36	10761.57	13707.77	8538.87	10672.16	8579.24	5468.18	9100.86	8866.46	9596.68
A0A6P6IY69	10731.96	15062.65	14855.35	10559.08	14074.75	7231.81	20256.51	12307.32	10152.6	23934.6	9788.15	13784.84	13927.88	14461.31	12379.37	11534.4	11347.53	11049.21	13866.41	15155.1
A0A6P6IY75	45845.35	45403.99	45530.03	36304.49	40645.91	38010.36	49219.8	34352.04	36026.15	44969.02	44613.19	33675.58	32240.41	25983.74	42687.63	51898.83	38580.95	57789.71	38857.01	58711.4
A0A6P6IY82	125646.75	116510.22	139501.86	97441.02	123302.4	84643.26	134168.67	87386.55	94175.4	153952.2	94284.24	132401.24	137502.84	183920.72	163639.91	167804.91	109976.9	150876.92	132744.26	155328
A0A6P6IY89	5685.71	3509.02	7497.06	6056.64	4585.95	8120.47	100	7573.03	12630.92	3961.48	6242.07	5905.11	8273.82	7357.56	4582.3	4817.58	2519.72	8170.19	7765.54	6132.97
A0A6P6IY91	43737.73	44384.67	39009.09	44075.15	36339.85	20483.17	43510.85	20714.61	27847.11	22443.57	31784.26	40059.92	54210.15	43895.94	72115.24	26782.47	21688.45	41857.39	40591.28	52574.7
A0A6P6IY96	16242.45	17647.08	23299.03	26258.81	15724.26	12108.14	9772.16	6087.17	18343.85	19469.48	16834.44	17492.57	13998.41	12192.74	11376.27	18304.85	15193.2	15507.03	13498.25	14568.3
A0A6P6IY98	666448.07	582720.52	560489.08	670882.1	723202.64	758852.28	1034666.42	743893.57	960900.01	1035426.25	588907.69	572843.74	502009.65	704773.89	630241.35	797724.99	951444.86	775841.55	766634.13	677794
A0A6P6IY99	204206.98	204420.06	170085.08	168521.23	184548.84	137738.98	137806.82	129903.07	179712.92	141402.65	188060.54	206858.06	193268.78	192046.19	175961.39	195243.41	175921.49	155342.22	222752.33	222938
A0A6P6IYA5	1437642.02	1219242.76	1069227.36	1403854.01	1381040.68	681421.71	1875001.13	865684.84	1279973.69	923925.66	1149652.25	1083963.28	1210858.19	1125554.06	1068530.44	1217535.11	1266273.15	1267157.75	1035375.62	1473180
A0A6P6IYB8	31240.16	28900.04	43216.68	26108.27	19276.66	91756.72	10421.41	108424.06	36701.27	112638.28	32986.36	62470.2	30567.82	31389.63	100	48563.16	46398.01	55946.04	53756.68	44944.1
A0A6P6IYB9	62563.53	78791.01	76029.1	86466.91	57144.4	73513.42	55508.24	75916.33	63932.02	60348.21	73407.91	82111.29	60940.32	43628.6	68507.75	57205.95	57452.71	60932.27	73344.67	54518.8
A0A6P6IYC2	144381.49	303657.34	585103.99	1009795.67	229724.41	522879.89	116076.21	580826.98	510618.82	1129791.08	3192939.5	4498922.54	10606149.5	3997335.76	5691056.22	2854874.32	2285300.67	8360572.02	3108869.91	6161350
A0A6P6IYC8	65778.45	25739.45	34487.81	46169.02	73241.43	117268.3	117313.28	128809.81	149970.79	166342.39	23423.78	23118.01	15726.43	48242.16	39495.75	75014.96	118824.88	99717.69	78582.63	102736
A0A6P6IYD7	162987.53	175486.86	200943.88	105573.72	141720.75	85882.18	172496.21	146140.82	146641.68	163851.93	252103.64	135084.76	236400.22	260421.42	234134.06	222427.13	240168.4	141272.32	169338.87	217882
A0A6P6IYF0	9792.05	8376.18	11129.45	9039.19	7851.01	4364.92	16194.33	5737.82	100	13772.01	12454.04	5549.03	6121.31	100	7976	6877.04	9572.74	7451.97	7222.47	8235.04
A0A6P6IYI1	279788.49	270673.61	205653.61	226952.72	280956.77	195040.45	163641.02	180246.86	182867.3	201469.08	234716.48	232262.58	310661.97	205411.55	218282.9	216896.41	253572.08	230155.12	170512.38	248526
A0A6P6IYI5	25640.38	40385.46	28413.99	19448.93	24558.24	8924.08	25933.07	14609.47	27800.99	28157.62	32320.43	31129.23	39406.4	28245.24	37033.74	23501.05	13801.11	26265.87	18381.76	33152.3
A0A6P6IYI6	493791.46	504665.19	507562.13	496732.88	488071.98	346118.02	463575.94	336610.6	427668.31	481177.18	492122.75	540760.35	574709.95	527027.1	633313.5	486065.55	458076.46	519677.17	507020.69	579939
A0A6P6IYJ0	54032.49	56222.26	53169.08	53537.62	62874.94	35500.58	48767.96	37096.88	51156.49	51193.95	60562.5	59981.43	62002.34	71241.96	75952.05	61761.98	80776.43	55469.03	69380.07	64479.5
A0A6P6IYJ7	1137955.99	1135131.49	1085068.27	1031055.11	1183611.59	1069659.93	1381288.69	1025009.89	1376474.52	1229881.73	1195701.73	1186476.82	1045872.01	1219545.87	1208713.24	1525788.35	1303793.45	1383319.85	1411224.46	1387560
A0A6P6IYN4	91223.93	103690.5	95875.09	80966.23	90614.31	84994.82	93671.06	80283.46	89044.88	113054.28	100111.23	89692.67	91625.83	88317.95	81911.51	117751.42	106866.07	118525.52	109734.84	117385
A0A6P6IYP0	162774.83	178484.37	180761.28	176651.19	158271.29	106201.64	149874.08	109841.25	131772.49	146342.79	170352.84	168992.16	163692.73	146840.73	141366.83	172923.9	158057.29	170564.18	158394.08	166272
A0A6P6IYP7	84229.44	108581.76	59618.91	106763.73	36895.56	67465.17	46768.99	39905.41	61344.82	71724.53	93359.98	76422.93	120280.09	66205.13	85975.07	82982.91	31099.67	69582.09	44343.19	71478.1
A0A6P6IYQ0	27991.72	8229.27	18366.89	24959.11	50257.91	81232.76	60919.41	82469.98	78897.12	100482.5	19652.95	16472.04	15169.77	24106.99	12792.98	54496.78	96804.9	35256.95	67928.45	57919.6
A0A6P6IYQ4	95326.03	119754.14	85349.62	170668.2	121888.82	68471.9	19117.68	74339.27	88933.66	105691.33	76754.39	286452.52	109061.5	215553.21	147783.27	92381.93	940261.83	89383.8	458743.68	1588190
A0A6P6IYQ5	108108.69	97176.81	99403	74804.65	93761.62	68551.73	109802.85	73951.34	58334.16	76931.04	102247.52	82221.19	84617.78	96979.2	104283.68	96378.01	85847.3	99629.65	98741.93	110525
A0A6P6IYR1	21983.97	21583.44	26169.53	36309.15	25465.44	31538.63	24566.77	28140.38	32431.58	26187.5	18707.83	18793.24	20392.2	19377.93	18287.51	22950.3	23645.41	22341.38	28588.29	24206.9
A0A6P6IYR4	166859.06	135921.15	142180.85	141155.41	155795.71	95942.51	120343.67	99948.16	138352.74	136076.15	150171.93	174974.58	132082.66	146461.79	162127.58	150639.26	166326.56	155028.88	144098.11	163041
A0A6P6IYR8	104357.81	110724.69	98445.88	96166	89370.07	62614.33	95581.73	58874.6	93610.47	103739.17	99725.13	91540.09	109094.74	94614.9	88395.44	86289.81	77262.81	101379.99	89650.14	105083
A0A6P6IYS3	18209.41	18028.23	24991.31	12812.53	11927.85	15793.91	17505.56	17221.15	18479.31	17146.36	16377.86	17270.56	21749.45	8918.76	21023.31	21504.51	16245.27	23043.7	14709.06	24253.4
A0A6P6IYS7	15160.44	9505.44	15166.16	14925.58	21689.56	9960.05	10203.78	10094.78	20940.91	8966.22	18223.93	20158.03	17368.3	14547.43	19065.5	20494.18	19706.59	19627.75	16979.46	17590.6
A0A6P6IYT0	12350.55	12953.69	14475.37	12624.43	12380.27	17922.49	20348.76	15394.69	24734.06	25033.16	11738.67	10381.39	15332.83	13925.54	16716	16545.86	9220.37	14728.89	10519.02	19000.8
A0A6P6IYT3	17842.99	100	8765.88	7946.65	38804.53	100	100	3475.41	100	16286.28	19488.22	27696.02	35014.38	20553.64	21296.28	32090.56	76812.14	5374.47	103892.25	31565.8
A0A6P6IYU2	168069.13	180044.04	153906.64	160223.1	183847.5	146885.85	140929.93	156854.63	147934.25	172839.06	178354.36	154257.22	162807.79	150332.79	166414.34	158181.14	208258.36	232042.72	132940.46	216898
A0A6P6IYV2	17744.86	22882.3	14896.59	16950.81	17052.54	10339.33	12260.25	12137.25	10015.64	22387.7	9039.84	12780.52	18336.98	10508.27	10887.87	9463.74	4562.13	12207.61	14086.95	32182.5
A0A6P6IYV3	36071.98	22078.11	23714.79	43202.29	36525.81	18015.99	14685.03	17952.18	33550.18	27193.5	29151.05	34637.43	35730.06	36474.78	51978.32	53269.25	97270.18	55881.1	52373.45	165675
A0A6P6IYY8	57561.37	38162.61	26391.1	33690.38	51966.92	21593.29	30510.97	11062.83	76631.94	13653.24	23687.77	10175.03	18700.12	17412.33	21252.08	22820.39	10589.82	22016.59	32384.81	16317
A0A6P6IZ03	10587.45	100	100	11089.84	11735.34	72860.8	43072.49	68923.26	61061.7	66065.05	91156.03	11815.27	39456.72	70970.35	88062.57	23274.84	66541.89	62175.4	10070.16	45838.7
A0A6P6IZ06	52689.52	70378.22	64956.74	52859.43	58720.96	60648.93	72300.14	70019.41	76719.01	87383.72	51329.84	47909.01	63768.46	62949.77	62634.77	67475.6	67747.57	68242.31	75737.14	83345.3
A0A6P6IZ12	173789.74	172504.11	171600.74	181012.76	185075.75	121326.67	143276.7	122008.07	141207.46	181040.51	150708.28	142766.83	160373.96	168802.98	194351.36	166732.48	119637.2	176536.52	144310.05	166666
A0A6P6IZ18	235118.44	277757.64	249772.35	185074.54	284715.12	209461.58	154628.5	169799.36	181381.23	200378.58	270395.03	234552.74	231750.88	190546.74	266774.27	201231.39	199404.61	233220.34	250553.91	238209
A0A6P6IZ24	100	5825.25	4650.82	4804.53	9659.48	100	21997.21	100	8856.25	100	2065.08	15388.59	100	11681.17	8967.98	100	17763.86	3715.35	4463.91	16983.2
A0A6P6IZ27	26533.29	17832.12	17254.14	15686.02	25799.94	26292.77	21391.04	20679.02	28000.51	23619.03	31387.33	28615.59	23471.64	21577.24	33842.78	37235.8	35509.72	26087.52	27045.5	22050.3
A0A6P6IZ29	8900.03	6530.97	7953.23	8739.71	100	10302.26	100	100	14240.81	9954.06	3965.44	4990.19	6016.8	100	5131.95	5765.27	100	8057.16	100	4972.49
A0A6P6IZ38	2193153.23	2228042.74	2138326.98	2476048.43	2226146.53	1883773.93	2343644.47	1826353.89	2660133.85	2442458.21	2420242.6	2455625.39	2632215.45	2448791.62	2403372.13	2572148.2	2552307.16	2481251.03	2237766.12	2838880
A0A6P6IZ46	185375.73	204792.91	217212.95	234675.95	234694.66	153157.24	166966.4	185465.55	172220.56	160243.18	152741.67	126094.56	152096.8	144484.59	145981.44	174165.86	152710.43	178196.93	170444.82	179939
A0A6P6IZ60	376083.39	377142.57	288848.45	387318.94	411339.73	425087.65	492490.16	399485.63	548700.63	388950.73	276774.75	287677.75	333558.25	259624.56	320512.24	369380	378941.6	391899.8	423763.11	396991
A0A6P6IZ69	495377.79	298732.85	339138.02	64885.1	27561.47	82419.48	82063.51	72022.16	141065.62	94774.28	238595.67	120590.26	426380.5	102963.38	481066.76	136620.18	171833	272352.51	108793.62	192970
A0A6P6IZ82	444673.45	443571.46	448572.54	543521.02	436438.99	196310.09	365027.3	186642.13	363650.67	320392.85	520360.72	458196.79	395230.42	402388.23	478241.18	442413.7	387212.79	350579	408657.34	354945
A0A6P6IZ86	100	5544.54	17015	4548.21	40842.41	37005.71	67167.02	32607.18	11286.98	37082.77	10038.29	5178.79	100	13457.57	5715.17	14291.62	6717.22	3542.53	8138.79	4614.94
A0A6P6IZ90	271296.5	412095.72	357786.46	333520.48	345952.48	134772.16	144439.79	131703.38	141467.67	189291.99	458399.28	396249.24	352242.73	456777.1	368097.68	224940.12	188058.15	227531.98	222615.36	340741
A0A6P6IZ93	31913.48	31178.99	33023.11	36348.82	39798.94	25951.72	30757.82	27155.43	19468.36	31678.63	35966.87	37732.09	28292.84	25227.4	32231.27	27768.68	21457.06	31598.1	28318.23	23115.6
A0A6P6IZ99	3211.19	2958.19	100	100	100	7498.39	100	2243.08	4465.06	100	100	3629.45	4357.54	100	6548.24	5875.12	100	9363.22	6008.77	2696.22
A0A6P6IZA1	5583.92	12914.56	9964.74	100	100	9146	18354.84	15690.59	18230.66	8745.5	11245.67	14655.49	14377.99	15708.01	21454.45	20465.5	19932.6	13970.92	19809.04	24679.5
A0A6P6IZB3	7648.8	6747.89	4106.81	12541.07	9362.87	5443.59	12613.01	3561.31	7000.94	6970.16	15721.03	18775.46	15784.11	7078.45	7038.04	100	3700.67	3875.05	4840.97	100
A0A6P6IZC0	15949.76	11898.93	9378.72	20376.81	100	47837.26	41751.8	20723.95	100	51394.44	20009.36	37526.29	23771.08	29657.2	33841.13	24853.84	50852.09	37731.75	39339.37	47319.2
A0A6P6IZC2	88528.6	145569.86	146613.16	119703.11	105750.72	60957.67	61526.23	59280.44	58440.41	88449.94	160151.29	130715.4	140432.59	167231.91	152988.76	124478.57	127163.37	131636.48	146076.8	172069
A0A6P6IZC6	21014.21	5373.22	13810.76	7467.03	8521.91	2765.72	5463.56	5272.7	17926.96	14382.3	100	11964.32	100	13580.59	100	11518.03	100	100	100	100
A0A6P6IZE4	18561.62	18873.41	20123.54	21007.47	21606.98	13543.27	100	19499.72	21016.81	21913.61	22206.84	28079.07	19583.98	17535.08	18282.49	15263.69	20486.22	20064.05	26556.57	30904.9
A0A6P6IZF3	1497368.31	1782005.67	1435390.05	1813249.13	1524960.77	1140341.65	1554131.59	1071239.92	1670730.21	1712305.13	1596160.06	1618502.11	1553408.47	1219636.53	1685654.42	1479461.72	1313868.08	1226755.18	1015061.22	1343530
A0A6P6IZF5	32434.06	45319.91	68386.16	72794.69	64971.7	71509.72	169502.34	82340.72	88917.03	48634.84	100	49592.35	23154.22	73556.31	15389.15	65926.63	28972.65	44261.1	35922.02	56196.7
A0A6P6IZI2	154049.59	170666.66	150034.72	126948.33	146528.39	144114	176797.38	146126.8	156550.09	194524.9	158083.3	170547.18	134630.58	179103.28	153830.77	209267.34	206010.79	191185.77	231345.46	169896
A0A6P6IZJ5	27690.28	24342.85	29548.93	27475.69	27929.4	28037.7	29945.62	25271.66	26617.58	31910.91	30668.86	34720.98	26226.56	34440.92	29419.85	36635.07	35965.97	31765.94	34290.11	26275.7
A0A6P6IZJ6	11205	17473.49	16583.33	100	16967.41	15165.08	100	9272.03	100	30424.05	100	23029.3	24855.74	17942.4	100	20674.76	22296.19	33938.85	100	19660.5
A0A6P6IZK1	17095.58	23690.38	15467.16	20210.19	15058.81	16051.06	18382.56	10567.91	14961.77	15803.01	12288.86	10768.21	16087.42	15637.48	13583.76	14611.12	13440.81	13406.81	16137.46	11909.3
A0A6P6IZK5	70304.44	67356.35	59693.54	67860.14	55475.71	48886.35	56639.49	43326.21	40056.02	49223.08	75526.07	61545.11	68279.89	70348.36	62770.66	53234.28	53730	70480.36	71541.45	65308.3
A0A6P6IZK7	150101.2	162396.73	168068.21	155479.49	157892.46	86708.9	122499.41	83672.26	105849.81	123182.87	139218.22	143526.83	136617	138481.37	142373.22	141735.29	127433.5	140408.03	131520.76	140386
A0A6P6IZL6	136258.61	121715.26	129317.63	131419.57	108843.16	137660.69	200111.55	118066.41	157006.62	158900.67	139235.53	126171.94	116256.96	123777.02	135064.54	187700.56	169910.36	155787.14	145478.01	162312
A0A6P6IZM4	39686.83	37511.43	62014.93	38725.83	44644.28	39765.43	29656.35	45170.2	49210.41	47366.54	41554.09	65353.81	48067.82	61163.58	54936.14	55158.84	69698.38	48883.07	51178	70091.8
A0A6P6IZN5	13380.01	20970.56	21926.61	29862.49	14158.96	6545.81	100	12244.87	100	100	10870.04	16583.33	11785.5	100	100	100	12206.95	9399.9	100	100
A0A6P6IZN7	1008413.49	971403.37	980396.2	1131082.36	1099977.68	975335.76	1144035.89	989369.85	1207492.38	1149386.72	851836.81	924693.27	845751.24	986814.6	797673.51	862387.55	1014772.74	1001956.75	964474.19	1050850
A0A6P6IZP0	97795.34	81469.86	80219.87	126664.07	42929.9	47528.52	157495.01	54002.73	65071.19	103902.24	100	11481.69	13804.62	100	100	100	100	100	100	10351.9
A0A6P6IZP2	8118.2	6552.51	2568.24	4960.66	6321.16	7409.12	9341.44	12067.79	9023.81	100	5168.15	3660.7	8421.78	8314.95	7897.76	9041.01	12225.89	7196.77	3404.45	7924.02
A0A6P6IZP9	21503.51	27232.21	17115.71	19401.49	24438.14	26823.49	19681.43	22842.97	26083.18	22953.15	30832.31	48634.47	51521.89	62311.1	90142.66	23479.64	66324.24	51362.69	113354.41	191639
A0A6P6IZQ0	33610.8	37076.75	42961.36	41509.3	31598.9	36314.63	17637.79	32259.5	31522.75	33711.11	40828.15	52861.49	59113.47	56742.58	46342.61	50833.86	44933.54	45784.91	47510.39	44356.1
A0A6P6IZQ1	100	7124.7	100	12569.68	7123.27	2280.2	100	4237.97	10672.73	870.62	10589.57	22697.47	9268.84	6630.44	100	6468.74	22190.06	5786.81	100	11656.5
A0A6P6IZR2	12224.09	12009.49	27509.49	13322.9	23682.75	100	9032.55	2692.51	11265.28	7603.35	22531.02	12889.5	23625.18	23813.9	18286.5	23375.3	24556.83	22459.24	14436.32	100
A0A6P6IZR3	307746.25	356048.3	374578.94	436416.74	353230.24	204508.18	295232.74	248867.75	274477.81	331714.78	347083.75	373784.33	318813.35	313834.85	331411.79	349089.09	406742.96	316552.05	297278.88	367022
A0A6P6IZS3	37288.31	27386.05	32432.47	14098.15	21957.38	13587.71	25204.69	10048.92	22521.39	9004.7	11256.96	6875.32	9323.65	13373.17	10436.54	15828.67	11324.37	18118.24	4528.91	12853.7
A0A6P6IZS9	160156.27	100297.99	130532.74	221561.99	171484.11	127057.66	229535.21	142456.12	216459.89	170003.02	166442.69	144856.16	191029.02	161487.06	245166.03	236577.96	206822.15	197095.63	224010.06	265268
A0A6P6IZT2	14815.03	15755.09	14372.54	20349.85	19897.96	8528.07	9647.99	15680.54	14855.34	10087.2	14702.34	16850.2	15123.86	14373.01	16205.68	9665.2	14237.07	11483.72	9743.65	11693.6
A0A6P6IZT3	11496.17	14341.05	13089.64	13089.83	16836.41	13496.21	16868.39	14550.14	7827.74	20375.7	15712.75	19044.09	26622.58	17554.66	18263.49	20371.53	12658.2	13744.67	18029.7	16776.3
A0A6P6IZT8	43906.37	36087.42	47328.57	42845.47	39955.93	41945.45	100	26812.35	42699.3	23263.81	28661.42	27473.92	48293.68	33658.11	38805.07	32968.56	43695.55	30366.71	38541.61	32549.5
A0A6P6IZV4	5420.84	6825.71	100	12542.72	100	100	7841.87	5734.64	7667.34	5770.39	3327.05	2393.46	100	100	100	100	11472.31	3019.24	100	7865.87
A0A6P6IZW9	18777.09	19273.29	19985.38	25648.72	34510.82	17208.46	100	20296.07	17283.03	27456.54	35763.16	28633.55	22983.07	11874.54	35698.12	20327.26	25178.81	100	12358.42	14772.2
A0A6P6IZX1	51663.55	65600.01	54244.84	54061.7	46566.51	53196.49	52888.49	45150.65	48405.18	50874.3	82176.34	73274.29	59197.56	63710.83	56155.68	72698.05	65572.4	61657.3	64057.61	76612.9
A0A6P6IZX8	31409.34	25444.31	28768.81	23817.9	28192.85	16286.25	20292.47	100	18530.97	23956.93	30916.45	31470.36	29644.96	45246.26	29611.36	19209.3	25731.09	22575.02	22711.73	29798.7
A0A6P6IZY3	282247.96	243681.22	273542.04	242911.92	243128.92	232667.26	293960.09	243216.11	309714.29	292312.25	294538	270421.42	274095.3	300113.2	309344.19	410962.55	411854.29	328190.98	357217.01	346281
A0A6P6IZY4	107704.74	114412.51	115496.36	127143.92	117932.42	97615.13	122118.27	77457.48	106904.72	121191.8	138087.25	142557.71	149479.7	129764.83	134466.36	107496.98	95828.1	106063.01	74319.94	119694
A0A6P6IZY6	41538.77	48089.57	40057.84	36908.64	34055.04	38474.69	35728.75	32011.26	36709.45	43067.17	38823.27	39718.52	45328.35	40810.2	41329.27	36794.33	26213.38	36723.96	28146.09	37911.4
A0A6P6IZZ2	12428.93	18666.13	100	13685.21	22263.62	7242.19	100	100	18931.71	18423.64	44340.46	30950.97	23865.41	23485.36	33778.76	36080.54	39984.47	23972.35	43805.49	42593.8
A0A6P6IZZ9	107833.43	125997.43	125134.07	101958.88	118336.69	74997.98	99414.67	80633.08	86277.04	114681.23	114042.63	106286.45	100238.1	113187.53	94074.54	107265.45	112013.93	117523.98	103509.1	110728
A0A6P6J005	27514.22	37780.08	15211.66	20344.46	100	14944.62	38998.22	20258.62	37866.93	16176.77	61091.2	65914.37	67509.13	68101.37	81615.71	42809.62	67873.99	79884.94	50222.8	61250.5
A0A6P6J008	242942.83	226832.2	230920.47	207340.29	237420.08	246713.03	345979.65	264495.01	301023.29	332741.35	270727.4	273948.78	254289.59	320962.2	279566.98	430862.08	441585.98	418880.91	416205.6	384984
A0A6P6J012	134608.83	120112.22	236601.18	111009.23	72089.3	246649.32	353757.91	246032.59	344169.21	285822.07	136838.8	197679	66904.13	236068.59	86125.49	131020.68	420434.07	314479.85	138632.19	108673
A0A6P6J016	60519.27	53484.17	52705.51	63637.86	52068.58	60599.5	69741.82	49748.74	64999.32	45884.59	40550.69	50995.28	46277.62	41786.2	47890.19	43579.89	42672.32	46259.65	52410.19	48354.5
A0A6P6J020	168087.9	154564.25	137553.42	167441.81	190440.28	185970.35	156811.4	176671.18	208150.28	275794.47	143128.38	164816.26	111505.21	168654.3	141955.87	145058.17	150424.42	151467.62	145170.75	165159
A0A6P6J023	999556.87	961473.18	966071.87	1008525.22	1038837.53	212109.84	560165.5	248147.47	818610.83	671940.53	923639.21	862967.74	934234.11	953063.49	876509.21	973869.84	1028923.36	984898.31	1007435.22	1191860
A0A6P6J025	100	100	37156.54	24331.65	100	40342.75	62292.26	28247.68	40889.71	40102.16	100	100	100	100	100	100	100	100	100	100
A0A6P6J026	174208.89	149986.76	170148.89	132123.35	136811.37	154296.37	172615.14	123232.15	168976.93	203040.44	168241.14	146448.95	150865.97	175821.54	161866.39	188760.4	209796.47	157191	189126.67	202534
A0A6P6J032	368552.14	439045.66	532248.24	457268.55	270875.46	212392.33	198463.38	238739.5	235285.68	369052.12	1261001.47	561291.62	905242.04	846584.76	1772576.9	1384192.78	660252.53	901038.38	106025.49	2962270
A0A6P6J046	64416.72	58486.46	81429.06	109440.82	66874.58	107907.28	123351.59	108415.49	101861.27	174788.43	93067.67	108528.7	82365.61	109544.07	83842.01	93078.18	121096.48	104693.23	104306.87	80933.9
A0A6P6J055	2226229.25	2418857.38	2220509.21	2814106.5	2555930.87	1555934.5	2336489.9	1588273.48	2530670.74	2670444.01	2450465.7	2525813.27	2131021.84	2618245.23	2086001.91	2608525.55	3108113.26	2644470.57	2711346.21	2627960
A0A6P6J056	661872.31	726336.31	730585.13	552485.45	446285.01	341943.75	623796.26	340139.56	429303.74	634729.19	929421.57	633575.27	670075.63	817535.05	571925.31	609320.35	610898.38	563123.18	340270.45	400074
A0A6P6J066	60538.22	61404.79	69909.13	62328.02	61144.85	9050.66	30615.76	5172.49	100	32264.28	58168.51	58266.39	62676.43	42377.64	52866.45	84651.91	61745.38	69941.72	45486.54	71991.4
A0A6P6J070	1317912.39	579298.48	1074202.5	1734527.03	1919410.13	771434.97	1549477.37	766903.47	1443742.36	1210147.11	956666.98	922813.98	961564.1	870180.62	919224.33	1164882.41	1229752.62	1345728.81	1173781.95	1262400
A0A6P6J072	13898	19671.24	20157.02	13710.52	16993.49	15879.65	7707.34	10508.42	18481.19	17424.86	100	7137.92	6149.51	6206.97	7335.13	100	15782.2	6137.44	7106.45	8677.28
A0A6P6J074	94889.01	91542.35	87949.55	84334.84	64723.14	114689.9	123216.74	145457.92	103706.18	102919.21	76045.76	72279.74	77360.06	59548.64	73130.49	58078.13	57448.09	60176.1	72186.51	67208.4
A0A6P6J080	24083.1	32483.12	35295.49	23713.25	19834.19	14705.43	18397.07	35715.35	24374.38	27303.11	30100.73	33247.3	31744.66	29236.65	25930.17	25355.08	33049.8	31597.15	34408.11	39278.7
A0A6P6J081	46423.13	54667.58	65975.44	74672.67	86786.47	33362.4	100	38957.68	100	42659.23	62771.63	43170.89	69242.28	35482.46	55603.44	100	48711.81	58608.84	46549	61644.1
A0A6P6J089	95421.66	84469.77	97273.3	82522.94	77557.03	67628.52	83086.04	58800.55	68786.84	83077.58	98588.69	91794.99	93579.89	87214.4	77389.04	79920.53	67694.7	106660.34	65307.2	104086
A0A6P6J095	34822.22	36946.81	30577.99	34168.76	41568.56	23417.21	33430.58	22981.57	33285.28	26771.01	26949.29	28137.93	39022.78	29138.56	35408.44	33940.04	30908.37	36296.93	38743.27	54457
A0A6P6J099	22414.83	24061.65	51536.63	36255.95	40097.38	26882.68	27451.82	36352	22583.3	29867.49	17742.68	20936.19	34537.23	20928.42	25095.74	37983.21	28428.45	46595.7	25775.65	37897.5
A0A6P6J0B1	17469.51	43369.96	21137.99	57626.81	87998.82	22877.97	83036.87	25257.41	36347.6	13930.91	16671.62	28751.65	100	19572.3	70263.64	30069.9	100	18328.39	12558.88	100
A0A6P6J0C8	11397.68	15425.44	10160.78	11179.86	100	11031.1	100	7704.74	100	19027.44	27200.26	24747.47	24734.64	14350.53	17630.8	7572.52	13015.04	16420.72	18193.05	14270.4
A0A6P6J0D1	20865.5	31071.76	39566.43	67395.56	29728.9	21134.03	135572.43	34444.39	47140.05	44978.19	28154.12	24442.18	38635.29	16536.6	25531.9	33557.96	17214.76	47009.48	29096.01	40128
A0A6P6J0E1	8534.37	100	19760.02	21128.94	12279.52	21062.1	9317.08	4945.1	22233.57	11777.8	6320.49	10410.13	5789.83	22703.45	21119.66	28835.01	22673.8	10291.52	32210.08	75300.7
A0A6P6J0E3	8153.72	34288.27	16775.22	32672.47	100	12754.93	100	14175.98	100	13775.26	147407.33	84307.12	170338.36	110731.66	155102	31252.19	141734.09	347214.64	66612.31	267353
A0A6P6J0E4	1268803.31	1495137.69	2275883.04	1137909.87	1744692.84	729870.32	2446383.79	1217381.97	1415843.26	1950528.84	2017034.23	2418896.29	2327641.46	2331809.53	2249645.93	3157469.93	2853507.79	3012694.32	2329398.42	3081350
A0A6P6J0F2	29931.51	20534.5	19781.29	20539.96	34549.25	18279.59	14833.55	26533.82	26741.76	24730.93	35573.49	36975.3	23309.65	26497.85	32124.05	36801.31	31166.48	38812.43	42628.83	25100.8
A0A6P6J0F4	26928.93	19160.51	24210.64	22522.41	22855.58	12284.38	24933.21	12916.55	13767.65	19391.56	28647.31	23273.51	29909.1	31917.79	24451.9	27287.1	22356.47	18307	22308.69	30578.1
A0A6P6J0H4	6153.64	8391.2	5161.46	3701	8414.02	9097.33	100	9046.76	100	10710.74	4820.48	9438.05	7112.33	8458.86	8324.08	10725.19	7962.4	10051.64	7427.73	15519.8
A0A6P6J0H9	269214.17	257055.59	192532.38	166853.2	131198.83	93195.22	138927.77	91298.62	107541.61	147268.37	203116.54	183342.03	200723.89	149823.3	202742.24	197501.62	209927.21	177044.87	162958.57	203407
A0A6P6J0I4	24299.2	18066.72	10954.58	40106.51	26058.49	11479.39	32851	11282.97	13970.83	100	13377.04	17073.51	9596.95	14107.39	6578.55	13249.52	19671.7	13038	22601.69	33140.4
A0A6P6J0I6	36431.69	39620.02	59228.67	137967.41	83762.25	57588.85	27240.65	58626.51	42709.44	46672.49	92937.45	148101.62	61326.01	181981.59	164996.08	265807.72	197717.49	134818.13	217623.29	563119
A0A6P6J0J5	9435.19	9283.9	7254.48	4370.9	5823.71	11499.65	100	3495.6	10909.16	100	8525.48	9917.64	12755.44	7372.59	6622.64	12410.56	13298.63	8202.02	6431.64	5593.45
A0A6P6J0J8	10082.95	7841.08	5363.4	8707.53	3406.96	9163.04	11160.56	7905.22	17257.38	5102.01	5562.66	10115.89	2772.11	11935.01	3919.37	21278.79	21801.79	10800.34	17927.62	59317.1
A0A6P6J0K7	58232.55	71481.8	54613.63	60148.88	64982.6	51868.68	78136.55	60779.55	58440.88	80652.08	49606.33	46597.65	43569.51	33490.57	42088.54	57278.12	66647.92	51698.94	50911.55	57479.7
A0A6P6J0L3	14120.98	17627.7	12603.31	19022.92	18797.26	13260.63	15210.01	18815.34	15362.12	15625.68	23362.5	18697.25	26585.39	18863.1	20785.69	21216.4	32638.65	21995.01	18342.98	37443.8
A0A6P6J0M2	443097.84	481572.89	407207.7	584917.53	496513.5	258102.86	432260.63	287298.56	377089.21	375266.21	470196.21	473099.39	646341.12	474987.11	550669.57	401964.61	393871.85	441296.38	363919.38	287535
A0A6P6J0N1	103531.14	97991.71	113735.64	108273.65	102418.45	89538.32	106130.98	98907.07	115199.3	130505.99	104815.43	104015.64	99689.16	99488.55	104620.67	111727.6	113412.65	117406.59	111519.18	119122
A0A6P6J0N5	13765.19	19906.29	14004.68	18219.52	19724.9	4400.92	6455.59	7374.05	100	8960.02	20934.36	14280.92	17499.74	18033.51	18702.3	8346.63	5893.14	11623.63	10803.89	10185
A0A6P6J0P5	4441187.19	5027580.35	4974136.6	4602815.5	5001918.42	3099111.07	4676251.06	3681886.03	4180719.49	3983833.81	4549973.92	4824307.22	4900532.94	4782531.84	4870315.57	4917387.73	4661124.93	5312355.67	4603824.82	5513750
A0A6P6J0Q3	48525.66	59586.34	56462.94	35631.15	42198.13	32822.15	35177.92	34605.89	38343.75	53527.17	34423.39	45335.57	31544.32	23782.89	36029.72	49260.77	31970.91	34072.71	33709	31853.8
A0A6P6J0R3	153621.5	193076.95	170320.89	190629.78	190132.31	118843.44	171465.16	92969.66	140353.58	134280.58	179567.29	164004.67	297998.71	196363.21	252633.62	196513.47	165872.82	247826.03	187908.73	262967
A0A6P6J0R5	727670.43	750702.19	809028.62	904579.7	797745.48	519094.79	707562.84	539768.14	744271.46	769083.95	707389.71	716200.56	931655.64	757930.75	983525.77	722276.14	672813.13	743149.36	661357.4	851363
A0A6P6J0R6	42781.91	100	34015.55	100	3085.01	79203.19	100	60024	76472.71	57206.24	41036.5	8740.74	100	32670.32	9091.08	100	32268.44	21912.75	32163.9	100
A0A6P6J0R8	83986.71	111132.6	106006.61	115512.46	151788.44	151034.79	258847.43	210423.7	153577.94	225095.96	11760.25	100	60177.2	39189.92	100	11984.88	26781.13	33194.79	29214.56	10131.8
A0A6P6J0T2	53586.53	57397.92	59628.07	66927.04	65061.91	51388.61	87841.49	49808.15	74354.45	53060.3	61773.97	57665.48	58524.64	58625.5	57499.61	71792.44	62814.85	60329.64	65976.51	76145.7
A0A6P6J0T4	168330.99	200136.98	194164.56	236780.87	214939.04	155596.71	180723.97	180140.18	147492.74	168130.55	184434.49	173489.57	177242.73	181769.46	191877.39	177799.72	178409.39	181040.63	186897.18	211769
A0A6P6J0T6	74181.16	76649.56	77213.51	49802.41	53953.84	61724.28	71069.16	48990.78	74121.67	59103.73	76180.16	87882.65	85718.52	90000.52	87538.73	105479.03	90897.49	81044.76	102671.54	110253
A0A6P6J0U0	162571.96	156061.16	203674.66	160268.8	158265.84	152686.69	168937.65	88158.22	188960.96	90647.99	153587.63	236251.47	300356.17	80032.48	179113.9	93606.26	80982.06	221514.2	100	53332.1
A0A6P6J0U1	5457.22	5190.89	5954.64	7683.1	4366.4	6604.74	10164.73	100	100	100	100	5248.75	7373.87	3442.92	9637.55	100	100	4611.53	4531.17	3658.17
A0A6P6J0U7	30130.27	43795.13	24383.48	37963.02	43223.07	26056.8	25867.99	27459.82	26252.54	38724.08	70863.12	70078.76	41695.67	101130.32	75166.02	184039.58	183838.92	114942.49	175217.55	543779
A0A6P6J0V2	310730.33	310872.41	256196.57	213767.47	256485.27	193331.75	319849.54	184503.11	278581.89	289378.93	163737.27	230232.21	199794.02	243267.56	249478.36	281999.76	299510.65	231520.17	125918.8	372839
A0A6P6J0V3	40509.49	52014.21	58522.53	45202.47	51313.64	38262.52	44215.25	38209.37	59087.63	41010.88	40362.38	42980.75	50719.69	40637.51	56374.68	37851.07	60993.73	50628.95	67122.81	32940.2
A0A6P6J0V8	288498.53	232471	266774.74	167490.25	242330.37	110674.52	282817.12	137229.64	223890.26	262261.9	225415.52	240874.16	208930.97	253833.48	246780.64	258475.09	221526.49	210222.68	170242.14	230800
A0A6P6J0V9	26139.43	27129.58	28959.77	24461.99	20652.36	15168.69	14234.97	15119.19	21481.99	24078.49	24225.03	26337.68	32772.91	29193.77	26288.34	26171.37	25431.63	42767.49	33278.09	33590.3
A0A6P6J0W2	7736.7	11116.88	7291.25	12230.86	8362.88	7729.47	100	8527.07	9302.73	5780.52	8508.42	10625.51	9839.79	7471.1	8500.9	9616.48	8675.91	5553.53	12650.69	10519.2
A0A6P6J0W3	23078.94	23087.92	28504.43	28348.74	26327.76	18522.61	32867.86	22472.71	29282.65	26944.73	24672.95	30751.44	32440.4	22773.71	32213.37	35493.76	28066.71	25957.83	27732.58	24924.1
A0A6P6J0X8	19795.2	20749.81	15205.55	10095.41	12828.05	30056.6	16591.48	32418.74	23004.22	33697.59	32024.21	33193.32	14825.85	32841.21	24692.36	38588.21	28147.75	12860.03	44140.79	38402.5
A0A6P6J0Y1	11323.41	19917.65	13180.36	15007.75	13673.84	18845.78	100	10454.45	9294.19	15442.88	14078.21	14518.78	9531.45	11770.02	9854.81	14610.06	16341.3	15892.88	16275.72	18110.5
A0A6P6J0Y2	13306.63	14938.15	13580.22	9871.58	16579.04	13040.56	28458.99	11706.8	20131.84	10778.47	10015.25	14631.17	12351.69	10684.5	13731.89	15461.61	11681.59	14740.91	15559.4	21085.1
A0A6P6J0Z0	110697.75	159201.72	117345.86	83004.98	125351	52011.45	82742.08	40767.95	61842.69	48327.7	131611	150697.62	98706.29	116741.23	105951.26	104856.11	99242.8	106655.61	98372.66	79072.3
A0A6P6J102	34607.55	28655.47	58719.14	27791.39	29362.97	19123.04	56538.82	37201.69	24375.23	33158.36	202714.96	252326.79	190451.33	126923.68	144494.68	112702.19	73997.21	87366.42	71031.41	75729
A0A6P6J134	61549.98	82922.38	82340.49	70288.07	114032.35	27459.69	45531.55	21120.38	51467.32	69414.09	76063.42	74790.44	64282.36	64271.8	129169.55	94510.51	75788.82	77516.54	68792.39	64615.6
A0A6P6J150	32766.34	41128.65	38269.94	47890.61	43291.2	37313.37	38198.01	26405.96	38492.08	39683.47	55953.18	62051.05	51532.4	47222.28	52321.89	44229.55	39371.73	33436.47	35696.48	33483
A0A6P6J157	26637.58	13250.95	12575.57	22749.72	18247.81	27668.1	22478.74	27015.43	100	15901.31	18292.59	8003.17	11774.09	31829.58	21904.32	33031.04	20867.19	18270.17	29791.33	34259.5
A0A6P6J158	11556.85	11919.14	17275.13	10881.63	16488.74	18066.65	22357.28	22289.02	23786.15	23176.81	13847.73	14619.74	16714.96	12891.7	10096.18	28269.05	29721.91	33996.41	24987.13	30144.1
A0A6P6J163	1837646.41	2002721.62	1974850.26	1890435.72	1861985.63	1774174.28	3045111.15	1752737.8	2595439.87	2552184.54	2079911.75	1986502.5	2003697.5	3369282.25	2724769.76	3872248.54	3818480.31	3369880.26	3406459.71	4620710
A0A6P6J171	31559.03	24164.83	32889.02	27564.81	23324.26	33597.67	52905.91	22787.84	34087.31	37103.24	35714.99	38626.32	14970.77	36308.51	26748.71	42448.95	39866.23	35836.96	41933.23	36802.6
A0A6P6J181	54122.76	29181.61	47538.49	68255.71	68210.49	58212.84	62462.7	68404.43	115738.49	74091.11	21049.1	20600.13	19116.98	23399.69	22872.26	29891.35	25477.97	28520.1	49544.51	42680.3
A0A6P6J192	99309.27	98339.64	99917.15	88860.56	69585.19	73321.13	67218.9	74943.45	65989.88	88195.71	115578.83	120704.49	106007.76	95272.15	99059.02	105878.17	104398.36	126247.26	84903.7	117464
A0A6P6J193	153835.1	87659.98	137759.64	139498.34	99126.15	154369.3	253416.88	112442.03	170013.05	225637.97	373309.28	185740.89	234407.52	204670.9	188832.63	358674.11	384067.35	348078.92	312772.43	342726
A0A6P6J196	35455.14	28775.72	32537.06	24510.71	29138.48	32581.2	30564.16	37675.43	52639.46	54376.78	33359.98	31203.57	33375.39	20358.55	26614.19	33633.72	28249.65	12931.88	30842.59	29875.3
A0A6P6J197	71892.56	87914.97	68959.97	85267.38	88710.52	77483.74	122426.36	80757.67	86634	103495.5	30379.01	9863.01	100	21526.29	100	18811.62	18593.19	47132.45	100	16465.4
A0A6P6J1A6	52606.23	27544.23	62240.85	100	35012.02	36056.64	41942.09	27842.46	41670.51	54402.54	31332.78	32393.33	34180.37	48780.74	37092.92	49585.21	27872.91	48347.18	68590.54	59574.1
A0A6P6J1A7	52506.94	65887.58	89218.85	90344.7	65659.59	28258.77	110462.12	58515.24	79915.48	64921.46	43706.4	40520.81	28623.37	48555.55	71151.59	220036.2	89810.53	49613.78	235830.36	237111
A0A6P6J1C1	9855.68	46572.91	26775.06	19159.1	12688.15	30852.61	37694.67	33352.14	36038.27	26995.41	65402.65	31268.52	50321.06	56272.44	75522.28	54412.01	31309.43	51344.52	47031.08	73107.3
A0A6P6J1C5	16302.6	25006.96	29533.48	18121.72	20481.2	16461.8	22040.29	12050.04	14950.21	8990.98	30925.83	47748.99	27546.7	17283.78	19802.4	23518.59	20686.37	17681.84	9371.88	21538.8
A0A6P6J1D7	100	289316.71	25323.3	52585.33	74054.87	74037.62	169720.53	64411.69	212567.17	22527.05	33078.24	262350.6	57816.87	213564.22	33908.44	934557.11	91140.9	312006.28	4802.43	1553580
A0A6P6J1D9	9297.03	15475.27	16123.18	18529.18	24411.34	2498.37	100	100	38245.59	27971.58	20893.93	7499.22	19959.7	18054.81	14188.42	13540.05	100	18392.19	100	9963.81
A0A6P6J1E3	3588.15	38992.46	12684.78	5865.87	4667.93	4207.95	100	6647.46	100	10821.92	73657.5	95065.05	130794.32	29540.98	192864.6	85330.34	45372.28	44397.04	86949.85	29261.5
A0A6P6J1F6	10242.57	6981.96	5909.3	7928.87	100	5362.83	100	100	100	10235.26	9734.51	9472.88	7375.14	11542.74	7600.87	100	8258.17	9214.92	6071.41	10155.1
A0A6P6J1F8	26981.3	21506.11	13968.43	14403.97	17133.94	13152.94	100	11558.7	100	100	100	24076.17	22179.88	24746.2	7766.81	18631.72	20256.18	23322.67	23193.63	18369.3
A0A6P6J1F9	26101.54	43805.56	40385.39	47299.81	36816.89	5400.38	40675.05	3335.59	28537.83	30770.1	34970.57	20909.01	17192.75	24886.53	23863.68	40387.21	21236.72	46765.25	40630.7	33875
A0A6P6J1G3	103204.04	61578.93	91811.29	78488.95	72079.31	74603.89	114052.51	101271.13	99008.43	110206.2	67921.03	91089.52	59333.13	87485.46	71022.36	96528.36	120085.17	96978.12	99151.92	65410.8
A0A6P6J1G4	225007.07	281918.9	198241.77	209488.17	212504.33	168972.35	220557.34	174177.86	269474.76	240693.72	239711.16	241355.04	200077.02	229246.75	204615.3	226562.81	204939.88	230614.24	258303.92	232711
A0A6P6J1G5	452602.39	474619.91	429877.86	368224.74	489355.65	275211.39	414754.4	302125.34	353542.18	412343.2	461768.53	422011.2	462960.64	370873.59	408685.85	526904.1	528123	543178.44	387580.33	597283
A0A6P6J1G6	29753.3	71084.97	41227.74	42431.25	46259	21902.18	24486.42	5411.01	11458.97	11955.41	56244.3	54680.72	51812.35	53281.16	52477.87	42734.06	31401.91	41918.64	48583.68	58011.4
A0A6P6J1G9	25331.97	23665.09	24706.68	20980.69	23025.92	28258.47	24106.41	32632.18	27013.9	29445.56	24341.31	20107	28009.47	24936.76	14904.95	20543.01	14659.57	21117.29	18172.69	26850.5
A0A6P6J1H6	3157308.77	3271912.15	3526732.37	4716680.57	4404416.54	4508761.52	5562500.54	4961532.23	6705710.41	6255297.64	2761474.95	2702908.91	2806706.94	2877348.24	2805555.24	4711669.21	4758420.07	4849060.93	4195260.08	4967810
A0A6P6J1I0	187980.88	158983	119213.84	156196.06	175455.95	105997.46	114775.46	102083.29	130909.22	118585.54	167223.08	156507.77	123182.89	151616.47	146307.47	114445.98	143148.19	130383.12	115660.72	160808
A0A6P6J1I1	29246.22	25589.76	32291.36	36708.65	50380.1	17430.76	25513.25	25172.53	29269.5	21734.89	41440.72	42082.1	20960.01	37154.79	29426.43	49806.86	35554.81	33168.48	31759.37	27521
A0A6P6J1J5	10641.52	10423.43	11173.84	4681.9	9481.33	100	7679.69	11549.82	11945.66	100	15494.75	9928.7	11143.04	17122.24	9418.73	100	12253.67	7439.42	15256.67	7729.97
A0A6P6J1K0	22143.23	19486.57	28966.34	26185.14	25683.75	23796.18	43761.44	28283.74	30228.4	47349.77	22218.14	19704.7	26170.49	27607.2	20853.36	22247.85	24949.82	35289.99	29969.95	37705.9
A0A6P6J1K5	2472105.31	1746041.04	2549191.92	1993762.47	2432978.3	1707438.09	3266041.4	1547984.75	2629745.43	2636061.3	1676084.17	1788725.44	1302236.68	1953730	1573234.2	2274997.07	2576638.16	2046705.73	2154426.17	1615740
A0A6P6J1K8	8110.72	24412.99	12326.35	90128.08	134108.67	37304.47	41072.67	49888.59	32222.95	36225.47	14822.17	14479.26	16407.52	41820.74	8486.02	8906.6	22027.6	12131.88	49587.74	9845.12
A0A6P6J1L3	7311.56	7187.74	6655.51	6504.37	100	4975.13	10428.06	6253.31	100	12549.58	5867	3132.58	2433.07	6783.45	7706.97	4217.07	10407.94	3554.84	4888.02	8795.08
A0A6P6J1L4	15545.27	7051.7	11585.26	10215.51	15440.36	16379.82	14116.32	10200.14	100	15084.04	15584.72	9420.37	100	14085.36	100	5609.11	9450.22	5070.36	100	10724.2
A0A6P6J1L6	40122.33	38133.82	38761.53	44267.09	45752.8	43279.25	38657.07	38788.79	42292.27	56715.1	38354.03	36018.8	35542.02	35027.82	31080.13	39189.42	37317.77	31009.29	33444.49	35395.4
A0A6P6J1L7	4943896.13	5178711.15	5547599.75	5589542.56	5423839.96	4484551.04	5283350.4	4613089.96	4956408.48	6533648.41	4364992.89	4505675.1	4356673.28	4295647.36	3919035.95	5459163.21	5277263.44	5180024.96	5347618.85	6174880
A0A6P6J1M0	150128.9	161925.14	150082.81	162562.92	153789.8	95349.14	167384.06	104360.92	134975.72	133002	196867.94	227067.81	242061.17	205194.89	243650.05	184494.9	137239.92	171811.85	130120.5	164297
A0A6P6J1M3	536341.64	504901.44	489041.3	736917.99	666087.02	468577.48	584422.69	480169.78	597878.2	506892.41	525789.77	521539.06	541002.06	442351.06	540236.69	622062.59	642421.01	652516.22	712152.66	649655
A0A6P6J1M8	23254.1	23172.46	17508.36	19427.63	25627.33	13822.68	18893.68	17070.95	17816.31	24324.29	21062.66	21986.38	28613.66	10942.06	31506.98	27442.11	9999.76	25510.26	13736.01	9884.07
A0A6P6J1N3	18574.84	46083.04	18727.73	28860.03	34328.4	16996.98	25534.7	32331.07	12125.55	14770.51	36135.69	30295.43	27368.45	30927.47	29850.17	46354.94	43404.75	37133.57	26325.48	50575.7
A0A6P6J1P0	27313.67	29349.75	28404.92	28929.12	37174.19	43014.81	47845.64	42919.67	59789.99	53201.87	30950.69	29057.5	26602.73	30559.13	37106.34	39039.36	39388.84	30801.5	47926.03	24045.5
A0A6P6J1P1	369348.43	398388.19	460399.12	287162.83	332750.56	199194	285198.55	184496.1	236504.03	206812.25	329720.27	253808.11	141237.58	324361.78	229747.75	353522.18	190428.77	135558.4	310680.84	233106
A0A6P6J1P3	34147.65	19621.86	31975.09	25445.08	33736.44	13238.99	43504.76	10246.47	100	100	26012.82	32509.59	31223.76	24478.31	32123.69	35339.14	17084.69	25535.53	21422.72	13213.1
A0A6P6J1Q3	650731.38	715337.43	747151.04	722055.57	579034.53	756692.98	845614.29	696571.83	912157.36	822317.39	839830.44	872636.88	794397.44	876747.72	827521.94	792783.29	828520.93	767307.59	802273.64	790614
A0A6P6J1Q6	55054.26	51487.34	54496.28	63295.66	63722.64	55042.14	61541.31	55987.42	82658.99	84773.46	46984.59	43050.94	37943.23	58728.21	43653.02	85006.96	85287.71	60524.46	62163.41	67326.5
A0A6P6J1R5	2300710.61	2397132.79	2462774.34	2041637.35	1851047.63	748630.76	1896577.23	1063398.65	2241074.29	1379799.97	2426489.38	2393396.87	2316653.76	2598509.49	2448842.5	2468111.88	2090373.91	2855732.06	2252657.18	2538380
A0A6P6J1R6	9640.75	10042.18	12378.69	8766	9607.97	12370.13	3940.68	4478.9	7210.98	9825.46	11011.28	10119.3	10913.32	7235.97	8751.74	11217.91	7769.47	11236.83	8496.88	4196.16
A0A6P6J1R8	12907.15	14760.04	11649.72	11095.96	10009.61	9645.72	15535.06	13268.2	17009.77	11150.74	13959.74	7571.21	4556.41	12189.84	10064.94	11018.24	11005.3	10894.81	5747.11	11925.5
A0A6P6J1S6	71328.99	81414.94	72266.86	60762.45	76248.92	54947.34	61265.9	55094.67	62876.64	72662.8	69960.25	63010.32	74725.43	72252.95	52766.64	94509.74	68184.01	71041.62	70987.92	84939.1
A0A6P6J1T1	12757.9	17216.19	6396.11	9352.43	13065.16	3887.89	100	3110.04	100	9970.37	15328.38	17057.29	15094.66	13189.41	17410.16	19037.73	22436.55	33267.02	11088.1	23715.8
A0A6P6J1T5	436884.81	463999.41	524384.2	439329.63	456117.4	430943.76	544337.41	433177.42	540985.64	518408.9	402735.59	401029.46	314404.79	393649.92	371591.75	473328.15	509190.78	466700.4	512685.59	365938
A0A6P6J1T7	317126.58	274211.01	272957.6	346392.23	329400.12	294998.9	384401.77	263099.62	351819.39	358570.54	255447.39	241739.19	207405.45	256684.6	233472.87	326990.45	407770.61	270160.09	295931.38	297586
A0A6P6J1U3	1497.74	100	100	100	1584.42	2363.66	100	1679.94	4918.87	100	100	100	100	3211.41	2237.38	100	100	1842.26	3072.49	100
A0A6P6J1V4	683700.15	717234.87	988885.37	1294933.63	772395.48	740000.49	732380.98	591163.92	1136269.82	843021.14	1212320.34	1281952.22	817105.95	1824935.47	1319772.73	2554603.75	3066901.49	2061463.84	2660065.07	10432200
A0A6P6J1V9	79697.91	81838.45	65704.49	115473.16	163030.78	61872.74	44502.09	50276.68	40322.9	76460.28	74985.44	89207.74	150004.38	75033.36	74945.11	127280.25	130107.89	185059.12	124920.2	224722
A0A6P6J1W0	79746.43	80457	79038.78	82467.92	65231.43	24752.55	76697.4	40827.75	33111.03	62495.67	88011.52	71100.94	61805.14	75523.44	60185.46	63968.94	77097.46	69272.73	58595.76	73322.1
A0A6P6J1W2	32515.83	26450.9	35624.05	38357.04	29064.26	36576.23	49157.44	51878.34	38182.28	53147.21	17753.51	12677.71	15767.22	27932.65	24068.06	32270.07	19442.23	28398.17	26984.61	43401
A0A6P6J1W4	564190.37	514133.93	563695.18	727918.83	362781.01	351796.05	420527.69	333819.82	418117.8	545417.53	603035.79	555404.09	425417.39	819562.11	703807.65	1184470.96	1342630.76	646007.13	1019411	3163940
A0A6P6J1W8	364966.6	285442.46	325608.98	381161.38	354032.42	185187.39	268869.45	198334.74	382227.53	326900.65	232402.62	239502.46	229114.02	264136.49	220208.01	293043.75	344236.04	312123.67	305997.88	271714
A0A6P6J1X5	22342.7	11748.87	8549.77	9631.84	16249.63	5510.86	5557.26	6880.48	100	100	9852.89	18838.11	16764.2	24860.24	17140.11	37249.27	29287.39	38640.05	16133.29	45047.1
A0A6P6J1X9	10258.74	21276.31	20883.77	10594.82	15281.2	16310.35	100	21215.45	100	16057.15	16377.31	20917.95	10901.46	26801.54	17673.08	20083.81	15343.45	18784.2	14604.39	8682.23
A0A6P6J1Z4	1177127.08	1151844.84	1280467.24	871164.16	1100141.21	593496.36	916138.35	499996.44	575509.13	991908.18	997972.19	1157089.85	903256.52	1207008.19	1045745.02	1376306.99	1097234.73	1256858.31	1106332.58	1092360
A0A6P6J1Z5	25414.46	17191.55	21840.33	13922.11	28824.06	26089.58	100	19278.57	9251.45	29435.83	23235.47	23643.29	25782.92	37188.87	23701.85	51159.07	27988.26	30526.31	42884.54	44735.9
A0A6P6J200	44642.43	44944.02	41672.17	19362.46	32192.86	23644.73	32349.71	32569.42	36361.32	39905.19	44084.94	39363.29	44931.07	24656.27	43764.89	38558.56	39240.32	38236.69	32465.52	33008.3
A0A6P6J205	34963.24	38102.16	31696.93	23335.68	31073.44	41469.53	40639.37	40486.07	38234.6	42066.64	23221.44	25553.54	42194.21	14356.6	27119.76	35965.16	33191.79	37669.84	33271.24	32758.8
A0A6P6J214	11206979.26	12697358.03	11644509.98	9682378.69	11008688.3	5104981.16	11315283.92	5823698.67	10817061.21	9908731.39	11835461.67	11430157.02	11597108.79	10396493.88	9943490.27	11697331.42	12142718.97	12014940.45	10308803.12	11449400
A0A6P6J232	30267.01	29855.03	34592.77	29719.36	30965.69	44390.91	37614.22	35241.99	37545.2	32368.79	35930.26	43689.9	37659.69	46353.53	37961.69	45949.51	42041.5	55242.31	51988.91	42770.1
A0A6P6J240	100	12378.92	100	11221.27	11114.49	13702.24	14623.13	100	100	100	8582.31	3057.08	11202.61	3453.35	100	11800.62	10260.47	7379.03	10750.11	11031.9
A0A6P6J246	89661.73	91055.26	57730.3	79423.69	73442.29	47127.14	53172.05	29556.48	74288.32	46355.63	88966.93	101191.17	66691.03	91241.6	102360.39	69466.42	95421.08	66736.5	79827.41	88502.2
A0A6P6J249	73570.58	174204.05	34510.75	82730.97	49580.91	19396.46	22834.03	39467.56	20274.06	20917.34	42081.79	62586.55	46035.41	29796.35	30999.12	38659.12	45467.07	33713.46	9170.25	63067
A0A6P6J250	672772.82	570524.66	570932.24	579162.12	570276.87	409776.09	568119.82	430299.43	543491.86	523337	487796.45	547255.89	617837.79	565229.41	596381.95	602205.69	507149.9	645602.91	616254.8	694811
A0A6P6J257	12909.2	13966.18	17040.06	7670.03	12705.77	4612.35	33046.25	11896.64	14578.79	42218.86	23715.09	16044.78	30330.46	20087.58	30818.94	28329.5	13132.7	34225.3	15138.21	38880.8
A0A6P6J259	1338691.03	1242536.25	1271922.58	1034857.32	1075894.09	694091.92	917286.45	709824.91	921548.18	1152129.19	1083815.26	1144552.02	1147285.86	880455.54	1583773.03	889440.48	807966.96	954454.39	847379.94	943929
A0A6P6J276	14524.22	128787.29	36367.08	17203.07	11850.45	9890.97	7212.82	13309.94	12363.39	16044.09	153271.65	188630.76	393040.06	69162.59	410160.74	174266.62	104051.32	138028.18	152652.37	68444.9
A0A6P6J277	218106.77	244842.2	239275.55	265971.93	259720.34	234341.42	251150.64	202688.32	237622.82	251959.13	213877.2	206210.44	202143.39	207237.36	182772.35	209270.25	216855.44	211170.27	198167.74	231574
A0A6P6J279	21886.74	22755.41	19150.52	20639.22	19680.47	12184.82	14676.51	13379.79	18091.82	16565.25	17415.04	23431.5	15700.74	20630.16	21409.25	18993.65	23377.68	21549.43	15713.12	24029.7
A0A6P6J283	376703.62	381721.9	357514.59	261277.67	294237.72	237034.98	268880.69	278374.15	329178.84	290700.13	278947.47	307798.15	316699.36	216238.56	260739.56	308394.89	215787.41	293388.73	282068.53	335817
A0A6P6J287	16228.96	19370.47	22815.94	13259.19	16139.52	12289.53	15737.33	16522.84	30886.71	21421.54	22003.23	40300.08	21101.06	22816.23	28295.37	19995.46	24662.87	19885.61	23404.18	26173.8
A0A6P6J2A2	472910.94	499112.22	442764.21	233670.56	495537.8	228861.44	178706.83	215384.65	417454.61	217064.99	194246.3	167096.29	125074.97	183820.09	160996.07	178721.02	157403.6	117114.08	125817	154572
A0A6P6J2A3	17439.21	14610.35	23990.37	15897.34	100	14067.55	36008.94	21087.44	31582.87	24211.63	17214.07	20238.27	21784.13	19450.37	12396.73	27407.62	100	22462.55	20732.03	21828
A0A6P6J2A4	32032.79	36831.45	32395.58	19725.5	38338.94	21373.75	37028.19	29124.08	27947.06	30753.79	13889.98	10318.74	6563.03	13635.98	17248.6	17279.8	10937.34	12966.53	20804.96	22235.8
A0A6P6J2A6	28555.47	20517.15	14908.89	26662.79	21762.69	7491.7	100	100	15969.24	11558.4	12487.1	10393.73	10665.8	15518.63	24068.79	17147.85	10951.18	8729.74	17765.94	24874.1
A0A6P6J2B1	39510.33	34152.97	32006.07	19720.29	18058.76	14525.27	32204.75	17371.59	25188.62	15754	16937.79	12352.8	17119.88	13695.54	13732.25	10234.8	15266.45	11837.85	16838.51	12888.8
A0A6P6J2B9	49412.13	31694.88	46364.34	26380.64	27244.14	21818.12	36008.56	33295.14	11503.59	33884.09	23018.92	19683.61	100	27363.79	20857.74	22563.18	20686.56	19147.71	27730.73	11454.6
A0A6P6J2C2	56997.45	56172.24	67868.76	48085.47	43193.18	33480.99	48944.58	27470.41	44919.67	49234.29	48052.92	56247.26	58787.7	49688.57	55274.22	59416.88	58967.75	67709.73	49443.54	52780.1
A0A6P6J2D6	30816.99	21611.22	31043.32	7069.5	13801.75	15951.96	100	10713.13	16430.56	18902.37	21281.48	20698.61	22977.86	12004	20941.3	25264.89	15778.83	21388.12	9501.26	11793.2
A0A6P6J2D9	100	100	100	100	100	9755.95	5814.87	13210.81	11458.03	21744.98	15119.21	9831.6	7237.07	12622.99	7804.88	16111.65	8833.92	8400.1	5354.06	14051.7
A0A6P6J2E8	6453.52	10930.27	100	8810.55	9893.42	100	9393.9	100	100	10496.53	9865.91	8353.08	7479.66	100	12076.18	6203.96	7903.08	8281.68	2944.17	8351.37
A0A6P6J2E9	15665.57	12227.93	8050.69	100	11710.72	16541.94	11601.45	100	100	7774.86	100	100	14378.26	7855.06	16257.19	100	10248.84	10734.83	100	25119.3
A0A6P6J2G2	766681.54	698139.57	582310.33	834960.04	528367.25	573019.54	675194.01	563918.02	719700.52	905373.27	568324.3	497649.02	759424.58	587370.24	572716.17	700131	586530.86	650205.47	585693.42	473340
A0A6P6J2I0	103266.6	110540.11	107955.98	81006.99	87200.18	38602.58	59335.94	46970.65	77760.68	68719.86	99913.63	91449.07	87871.23	102628.86	93788.69	90950.18	105560.6	104421.54	98150.54	96716.4
A0A6P6J2K4	71962.18	77144.32	74618.4	74598.08	79797.78	50395.63	47753.49	53033.43	59437.54	47824.61	69816.01	55816.4	55191.86	59468.23	53756.96	64904.48	61331.25	56680.16	66607.22	79986.4
A0A6P6J2L1	136776.95	138024.4	128462.23	123232.04	140438.9	100899.74	183109.14	117185.73	152088.11	162126.78	163772.78	143717.53	146682.02	154670.66	144540.35	161846.97	164536.59	161214.22	147728.79	158109
A0A6P6J2L5	107248.05	67153.41	84022.98	69868.82	72891.3	84715.41	76135.24	65284.9	78009.32	81066.32	38366.59	73024.64	64213.81	81949.66	56319.97	65587.08	95316.58	103896.16	105610.88	106029
A0A6P6J2M9	2685.35	6200.49	4450.5	100	100	12281.77	100	6577.53	100	100	6231.65	6555.69	5221.63	9439.17	4205.4	100	2938.48	5701.61	100	5978.59
A0A6P6J2P4	208576.3	232054.78	210694.41	228782.53	217251.1	159952.14	235250.44	175009.48	213250.08	205717.12	180784.77	176533.28	183905.43	168372.36	181271.89	199943.89	204131.41	189008.5	168841.88	200050
A0A6P6J2Q0	35818.07	38680.16	52624.41	28337.04	23322.9	20943.81	36098.56	14860.75	15592.55	23219.8	22264.94	37684.55	32880.99	35516.09	39995.02	48644.24	27829.65	38650.37	24456.55	16956.4
A0A6P6J2Q3	115410.26	130058.1	108365.64	102601.42	48286.71	43449.36	100	48849.13	100	70488.38	90379.55	50120.86	97976.77	99891.96	70244.28	124599.66	100	8189.49	120040.12	98905.2
A0A6P6J2R0	21898.44	39057.8	24446.92	35677.58	16867.03	4204.87	19325.11	10516.59	22548.07	19131.31	38519.94	39084.26	52079.99	45505.81	45373.57	29111.78	49787.24	32308.08	27947.67	37838.9
A0A6P6J2R3	920696.36	1043194.2	864946.2	844357.7	841880.85	590480.41	858356.73	687968.23	965164.72	707056.1	971710.23	959883.94	2463770.34	1134800.94	1483699.86	1074118.26	1123622.95	1214496.2	1148951.18	1068180
A0A6P6J2R6	11858.83	18799.76	24915.48	19283.86	14285.24	8149.49	100	7678.87	11069.8	18799.06	23697.51	18454.23	21120.91	15501.68	28720.22	28723.4	100	22635.22	13804.31	17249.3
A0A6P6J2S6	79039.6	44617.6	72113.26	70338.52	88198.87	61269.85	55770.27	101557.68	56645.66	136127.11	29709.62	120642.77	41537.37	49309.99	30331.91	35482.81	51401.78	33703.23	41172.76	28742.1
A0A6P6J2T6	479163.3	481989.1	489536.97	513819.95	497798.08	349189.24	510449.64	372012.36	526449.92	461144.23	481040.65	492543.61	534343.85	481898.7	476977.25	457010.18	476384.79	494980.3	456932.5	573646
A0A6P6J2U4	9377.37	58427.48	100	14116.88	23682.11	25017.84	113633.92	27973.05	89788.38	100	100	71182.56	42893.45	47536.86	100	647344.61	42225.31	186928.73	100	516943
A0A6P6J2V3	42167.67	15124.48	24910.03	24221.79	15891.42	24079.59	29882.88	22867.03	12120.1	20535.24	18019.77	13255.97	22393.35	27295.16	16288.15	20516.65	21509.93	23136.66	13441.7	100
A0A6P6J2V5	19109.55	17494.07	14053.69	14781.26	8321.69	14024.1	7802.02	12302.72	16740.08	12438.68	14008.54	17743.97	23439.65	13801.43	21937.1	12718.05	14687.83	11254.44	19236.81	15997
A0A6P6J2V6	29574.56	32078.89	52773.29	22097.31	24318.68	51112.66	53063.61	43946.04	43642.33	53789.19	37094.11	27652.72	31767.93	38943.69	28287.34	45123.53	43117.51	42477.92	31572.98	31502.8
A0A6P6J2W3	28247.05	12232.92	13788.65	19925.76	14298.69	3085.86	33798.7	100	13270.72	6031	18657.75	24469.54	22217.26	5964.45	16007.14	15208.18	11512.98	16217.48	14792.82	7617.83
A0A6P6J2W7	377992.34	481984.49	233774.23	412480.22	268924.97	526080.06	909100.83	329920.21	306638.81	526348.15	267830.76	255679.12	314220.62	374872.41	260961.48	524562.58	511005.75	513609.21	453953.36	700969
A0A6P6J2W9	80877.15	80778.9	89612.8	76682.44	43165.01	64968.59	145541.07	65048.65	124474.58	123992.64	83233.83	128108.35	161747.65	71681.73	236825.38	137080.34	88337.79	196541.85	101299.97	97062.6
A0A6P6J2Y0	179222.57	183601.74	171539.71	139057.8	124817.73	79351.34	146608.64	91566.48	131531.08	149246.46	187829.24	170319.64	162602.05	106197.97	105593.27	118043.99	183562.06	92558.07	86926.07	127630
A0A6P6J2Y9	60367.25	46555.65	53027.69	54247.33	54865.95	36931.41	52906.84	29942.24	64394.66	60221.19	49407.72	37161.57	47774.13	59101.26	62210.76	57683.65	36662.63	41483.95	45985.19	53777
A0A6P6J309	75353.88	77724.26	86755.98	48921.68	88210.22	47310.21	102315.83	46054.39	60125.34	62613.34	31571.09	94815.4	63846.08	31661.32	41662.79	27562.53	68327.06	29069.81	22704.33	32476.2
A0A6P6J320	35937.92	32531.48	30433.36	46930.37	77275.13	91281.57	115057.34	88637.1	106626.66	71956.34	24854.98	23947.66	21666.08	21367.82	59340.89	59774.94	38280.92	63361.35	33386.65	63042.4
A0A6P6J325	22012.66	30853.68	25718.26	26733.26	25257.95	36873.99	41062.09	28350.7	19251.65	39901.48	26477.51	19501.66	28838.81	22766.91	30096.84	30981.8	31596.67	30765.53	26192.3	33752.1
A0A6P6J335	258346.72	244258.94	236958.14	216322.99	269597.24	178978.17	218295.79	188487.6	226305.36	254943.41	286406.26	263486.47	278306.21	255873.23	286872.01	316584.88	316187.62	306235.57	288007.37	397751
A0A6P6J336	2704.65	100	13987.94	12240.18	29526.67	100	11460.04	16699.05	100	19609.29	13507.89	30827.25	25386.98	22113.74	58756.78	11740.07	22203.04	30063.31	61366.39	11907.3
A0A6P6J350	17381.48	77592.1	44838.97	301913.74	53804.49	96441.45	100	100943.31	200074.57	71171.4	136272.41	183365.06	175099.1	24023.94	77388.49	65667.39	40595.58	235388.14	131362.51	176765
A0A6P6J367	8619.29	7317.64	11867.68	13029.23	100	8777.32	10087.94	13874.79	100	25536.26	100	100	100	100	100	100	100	100	100	100
A0A6P6J379	513136.59	324461.82	510557.38	338295.17	646466.76	358825.84	490795.16	354408.03	421486.36	474880.63	222070.85	571428.74	330171.2	220074.21	241943.2	237276.45	329045.27	199726.35	168853.92	185703
A0A6P6J382	125185.6	137728.15	134031.98	108159.4	115039.85	70699.51	94234.16	72003.63	93156.1	93380.82	116909.22	115666.33	120071.66	115686.9	109009.71	124778.89	92701.22	123415.86	123888.29	119971
A0A6P6J391	17373.97	46092.92	27209.5	17037.09	9035.18	10448.02	17471.66	13245.85	13179.42	12536.33	21573.06	26378.49	39268.14	29292.49	31983.42	32540.94	26154.55	16756.4	13695.1	19712.5
A0A6P6J393	208347.51	191895.66	195843.9	204771.05	238420.31	146087.53	194440.34	137023.29	184803.33	232322.72	178929.86	203034.99	180700.76	228207.83	208887.45	178737.49	183273.66	193049.7	175577.57	199172
A0A6P6J3A1	42453.38	25805.25	24467.17	25714.89	32405.35	12668.96	100	16437.65	19591.05	11953.09	8733.28	6482.48	3369.57	100	18991.07	100	100	100	100	100
A0A6P6J3C3	12227.66	16521.36	10618.62	100	5474.53	100	100	8912.21	100	23241.67	100	100	12064.91	8795.75	11660.47	10194.79	6554.96	100	3944.3	7541.54
A0A6P6J3D1	5527.87	100	24451.35	2865.97	26973.14	89799.31	36310.11	90134.5	3439.64	115987.61	5114.77	31993.8	6162.15	9400.55	6983.62	14255.29	25210.05	15734.32	4055.14	8223.57
A0A6P6J3D2	34521.58	41488.58	36314.47	18561.08	29454.09	18886.38	18414.96	15891.88	9717.96	17780.46	27047.28	27920.34	23190.79	30644.8	21814.36	22791.72	20389.13	29204.05	21167.56	30227.5
A0A6P6J3D8	12555.56	100	12600.26	100	100	4225.43	100	100	100	15857.86	7811.01	100	100	100	7732.38	20183.78	100	100	12996.08	100
A0A6P6J3D9	21286.43	23428.37	21849.21	17927.31	25249.41	7112.72	32732.35	10075.71	8088.99	22931.93	19930.87	31260.87	22475.82	18474.28	17742.12	9884.88	35460.02	30641.23	16454.07	45247.2
A0A6P6J3L2	100	12270.11	18746.78	19171.44	17669.75	6187.93	6927.64	5243.66	100	48420.26	9065.01	18129.04	15564.09	12197.73	100	13337.38	9629.83	9859.95	4667.92	100
A0A6P6J3N3	268629.69	64125.53	155464.84	72606.5	109638.98	25144.19	91590.43	38134	80902.28	143247.32	24843.33	100	47170.03	20514.21	29054.83	24839.6	6947.02	100	9437.59	100
A0A6P6J3Q0	20897.23	39360.05	28057.13	19375.72	13397.57	4533.72	12574.43	100	100	21522.9	21912.17	14370	31795.78	30221.8	20284.95	33097.99	12802.68	36043.51	22807.52	21224.1
A0A6P6J3U7	46106.49	51235.2	57735.67	88116.93	61499.88	27126.32	87306.11	34614.77	60006.98	57519.77	52433.04	46894	52150.16	48338.89	57558.51	60005.7	49381.85	56557.09	39412.02	70696.9
A0A6P6J3V3	62507.23	49807.51	66620.73	51931.92	31921.04	100	34865.61	35183.05	93210.01	31114.67	43328.5	49675.63	67932.11	34638.46	36034.74	100	66220.32	67281.29	15638.34	39784.3
A0A6P6J404	23572.8	52210.97	25853.18	19208.73	32743.21	22448.79	100	17845.89	100	100	33317.09	30197.88	20783.38	34105.94	42378.86	34465.5	36388.37	25086.64	30554.76	32120.6
A0A6P6J407	100	100	17984.14	4003.51	100	100	19903.84	8854.66	100	14205.34	1655.94	1691.65	100	3229.69	100	100	100	12697.21	100	17227.2
A0A6P6J411	164549.72	178727.09	157932.06	173833.35	164807.75	160560.86	209836.72	157639.54	175695.26	179038.32	201178.76	189183.5	161019.93	210530.88	205640.87	246402.27	274800.89	205334.24	228073.87	262304
A0A6P6J431	12156.88	11950.42	18623.23	11990.85	16096.55	100	10876.06	5188.79	9238.28	8369.37	9084.47	9618.98	15006.97	6325.49	9550.24	7768.35	9213.92	12050.94	5706.57	13052.8
A0A6P6J440	100	4077.72	2727.35	100	100	4071.02	5835.82	6393.41	100	100	3847.05	2870.87	100	100	2439.35	9358.43	2886.16	3363.51	3070.47	7662.61
A0A6P6J442	46599.46	44586.13	43226.86	39476.13	51801.4	24754.47	45186.37	20825.49	38285.7	43426.2	47881.27	45291.63	34420.61	46052.1	40652.01	41806.85	49126.43	48319.72	49776.35	43559
A0A6P6J447	447882.74	421482.33	429475.6	366845.53	405699.03	295953.04	406149.25	303604.05	374711.68	423200.95	453125.03	426331.73	420255.06	481997.51	512650.35	431225.37	414284.51	419831.34	446676.27	514953
A0A6P6J466	100	20496.94	38278.72	24049.6	39292.2	25930.91	100	40451.73	46652.89	41024.04	34007.97	25830.27	30393.62	40631.79	100	30510.69	30823.19	38166.83	36904.79	37914.7
A0A6P6J468	71456.61	47097.66	54082.46	36750.42	52896.2	80512.74	112133.7	81653.15	96102.03	100299.05	55802.65	51575.1	40339.95	98737.92	94806.04	200904.91	173143.28	160972.83	151561.22	175924
A0A6P6J489	83449.68	78018.84	90185.21	101437.91	76422.8	92294.81	140656.48	104102.4	96573.59	129300.6	92350.11	94296.75	97029.83	95445.3	96862.67	111090.15	105330.84	100256.33	87278.31	115487
A0A6P6J499	259708.73	250971.97	202304.18	259276.03	219623.12	293144.35	398463.7	278859.26	333834.33	277547.42	212629.67	193243.32	229874.98	196081.27	208323.98	353693.66	315350.31	302263.47	202833.11	345470
A0A6P6J4A0	39469.93	34674.86	34305.27	27639.76	26540.43	25364.88	38635.81	100	100	29955.33	26960.68	30395.02	17123.93	28611.48	18521.3	13089.67	19655.83	31966.72	34361.1	25241.7
A0A6P6J4B1	15872.91	14278.94	14224.4	15796.98	17087.7	14720.86	28131.42	21338.56	20849.98	17370.94	9677.51	10797.78	13085.61	15009.87	14948.51	20206.07	18022.94	18968.41	23792.42	20810
A0A6P6J4B3	16635.33	15045.58	28510.81	31579.7	41349.98	34233.18	55478.28	37306.5	40239.86	64895.14	31778.43	28493.62	25105.51	34273.93	37198.12	31635.34	28134.29	43215.92	24990	17616.5
A0A6P6J4C5	5444.75	5874.33	5611.92	100	7856.07	100	100	5022.16	8416.2	100	4672.76	100	9142.8	100	3395.72	4819.12	7018.63	10731.42	8470.67	7398.57
A0A6P6J4D0	716858.39	663147.65	637036.83	771361.76	736906.03	674936.16	681380.29	694668.74	935727.88	881993.76	749448.9	813221.77	792304.12	785094.82	695297.14	756386.56	864446.4	743559.25	835238.5	959429
A0A6P6J4D7	100560.46	101551.26	105344.49	87564.34	87390.51	49258.34	98734.8	56526.03	80910.83	109167.58	100205.93	93136.93	96707.3	112489.48	100578.65	127069.06	118796.04	114630.1	96459.68	118645
A0A6P6J4E7	81272.88	80904.22	82142.23	61169.17	78161.98	100	83494.9	30981.23	49704.42	68357.41	54109.29	60719.7	65463.96	65928.63	60304	77611.17	45387.95	43794.22	37064.9	45588.8
A0A6P6J4E8	20505.96	16267.66	31649.58	11308.46	27109.96	100	20572.2	5127.18	8292.9	8082.95	20663.09	26122.12	17266.6	30880.14	30175.65	11233.12	21929.55	29500.63	14326	18597.1
A0A6P6J4F3	723998.19	781112	790159.16	799346.36	798230.6	262924.99	777002.48	273533.89	714202.43	627853.57	581188.47	738688.5	713441.55	674823.97	720512.69	657397.55	658900.91	673051.67	697490.19	799045
A0A6P6J4H6	35579.36	50565.75	48558.39	45525.2	39360.42	27059.23	35628.64	25490.23	38349.76	29250.35	48174.3	45763.48	30530.81	33407.53	39591	38976.1	37808.05	29873.04	37813.43	27882
A0A6P6J4I4	49846.83	56553.3	35827.03	64244.57	67622.25	56440.35	56446.95	48975.98	55552.14	107525.81	38036.14	55081.91	56964.98	53393.76	50028.92	57065.28	53903.42	56609.73	54963.6	67101.5
A0A6P6J4J9	7455.83	4063.78	100	5955	11220.78	4647.2	13774.7	7312.27	1164.55	100	19474.65	22489.55	15781.95	9710.14	13162.39	14712.55	19724.86	7842.29	9359.76	12927.3
A0A6P6J4K1	51213.39	34923.95	45477.97	30075.09	51796.68	61092.07	55064.64	68814.48	59794.97	41773.49	13840.99	86215.15	36654.72	11458.98	17775.18	100	60587.67	13179.53	21157.29	29585.3
A0A6P6J4K5	103877.89	96884.26	108712.42	96236.38	100604.23	66716.83	101352.21	87687.89	90779.41	96167.75	108584.44	102617.22	95810.68	96130.66	99387.78	86995.66	103018.87	94908.76	104111.59	99144.2
A0A6P6J4L1	57163.77	65689.53	54512.56	64645.26	63615.99	39946.51	49190.77	55061.26	52906.9	54327.58	84556.03	63647.89	74335.61	71622.8	80910.14	77803.57	61214.35	86228.08	50091.38	57672.9
A0A6P6J4L9	122510.74	93081.99	100244.52	144294.97	155826.6	114642.3	142780.38	110646.4	144508.39	113434.15	83575.12	85137.23	97126.86	80830.52	131057.23	135079.83	130294.38	116320.8	76496.68	125041
A0A6P6J4M3	136791.25	138603.04	161062.33	116998.61	127642.17	97022.54	139922.29	79189.42	116745.49	134754.03	147529.35	162595.2	129050.49	155229.1	145771.4	138356.21	158025.57	142038.15	135151.44	152422
A0A6P6J4M5	3657.18	100	4026.28	100	100	15229.79	10517.12	13760.4	100	3969.41	4242	100	5554.6	6168.15	4427.37	3119.78	882.25	2781.69	2235.33	4482.83
A0A6P6J4N0	7226.28	15806.95	11381.91	11803.85	7718.05	24317.78	24600.86	100	19589.36	100	8770.87	11212.14	9000.37	5843.91	4013.97	16440.45	8167.44	9223.01	10819.9	7423.97
A0A6P6J4P0	51694.83	48628.44	49869.87	39109.25	45663.67	31320.93	40504.99	37781.57	31353.1	47498.85	45555.21	40317.03	44802.51	45056.88	46079.14	36412.44	37747.29	35108.9	34426.16	41929.6
A0A6P6J4P5	448485.1	510445.18	546034.36	540370.49	516725.18	416516.49	481998.97	405608.37	524090.24	535194.45	485580.94	479427.26	503924.19	498708.98	462130.66	443007.56	417196.35	506719.57	528534.52	535887
A0A6P6J4P9	17123.2	22682.59	21216.96	25621.11	18349.02	25527.23	34983.42	35440.4	36977.54	39264.23	13444.33	15176.16	17441.61	100	24793.36	24233.64	43419.08	21900.63	23863.78	25557.1
A0A6P6J4Q0	14853.46	31864.33	20230.9	12684.29	23680.2	17148.2	23472.98	100	100	100	21970.54	19183.75	19692.24	25741.24	19595.46	26825.97	11428	22951.68	15193.55	19851
A0A6P6J4Q5	153662.61	135989.45	208467.62	180332.75	154820.01	281258.64	151732.96	230015.21	360160	257186.49	153718.75	193206.47	178242.68	183684.11	186712.08	239763.28	131070.17	176003.57	154917.96	179148
A0A6P6J4R5	59715.2	55984.44	68035.22	73169.7	62018.53	53317.01	63822.25	59101.58	49881.86	70592.52	63271.47	57812.78	70374.92	60524.64	80407.49	51527.79	57711.11	64459.54	54449.96	75265.1
A0A6P6J4S5	13957.43	13250.58	10112.51	15142.29	16197.57	58108.37	100	10691.17	11228.36	100	19447.15	7150.17	100	12637.5	16968.69	17275.44	18710.67	17664.13	37049.82	80391
A0A6P6J4S9	12842.62	9040.2	15320.22	12214.41	14114.63	17814.34	16456.82	11799.7	9893.99	13967.97	14672.01	12291.08	11678.41	9742.41	8437.59	18151.4	11995.75	4730.73	14599.76	100
A0A6P6J4T1	100	10349.6	9314.69	8561.08	100	14258.99	24088.99	11681.8	9820.91	100	100	100	1920.33	100	4245.9	12238.22	100	14938.57	12382.12	7190.08
A0A6P6J4T8	4600.94	9978.97	6495.55	11898.63	14033.78	6705.36	8162.99	100	11688.55	8511.09	16006.06	7290.7	9037.9	7555.42	14292.34	10478.15	6425.96	11336.99	10658.58	11072.2
A0A6P6J4U7	56645.24	83812.96	81240.42	60610.45	58611.76	17398.21	49848.64	20796.53	37451.45	49288.77	70546.41	88382.6	77052.17	55618.45	65741.81	61135.19	64873.04	54659.27	55671.6	56890.4
A0A6P6J4W5	76886.31	65924.78	78090.45	77371.41	73806.13	48621.53	72580.24	43981.63	51367.75	63180.46	61663.06	65630.82	51513.18	45122.97	51738.32	58948.28	67836.78	41940.7	60824.51	64614.2
A0A6P6J4W8	20045.97	20883.81	22060.88	16285.33	100	10322.29	5119.6	8177.14	18351.27	11714.61	7218.18	100	19899.24	100	13788.33	15799.81	100	14326.1	100	6505.68
A0A6P6J4X7	440103.93	625460.01	575760.35	901777.4	559876.68	721556.31	253573.27	769332.94	1083627.88	1731845.18	586227.77	605084.65	550345.64	990875.97	749331.9	414096.53	1031807.32	731569.12	753383.95	623442
A0A6P6J502	5005910.3	4581220.27	4837588.51	4616333.43	4346837.6	1453934.21	3443810.1	1622301.66	4466736.96	4143443.33	4923714.99	4383843.54	4508443.68	4729534.53	4593694.25	5076837.75	4312310.14	4601950.22	5480518.54	5614280
A0A6P6J506	120952.12	115171.12	118730.2	106775.62	116630.58	109964.48	141745.59	102802.01	130894.19	139745.12	127589.75	113788.88	137322.26	125377.09	133902.89	152819.96	134988.51	137595.57	141721.46	151952
A0A6P6J507	882985.59	1072578.69	323015.06	695005.08	301044.9	221668.92	1575473.57	251405.46	604965.7	100	14670.37	100	563089.76	12302.16	198002.51	100	100	100	100	392682
A0A6P6J521	107954.08	115390.77	108813.22	110032.17	118914.48	81736.31	99485.84	83494.72	88080.9	125664.06	97128.99	129719.56	84576.45	124039.01	89175.72	139308.51	126663.48	95697.31	124877.63	115532
A0A6P6J523	10705.42	18344.14	21709.76	100	100	9929.12	100	19807.37	100	100	21883.94	19267.21	17140.82	15442.48	15537.19	21763.75	24481.75	20507.84	23764.29	33791
A0A6P6J525	48264.07	73302.46	78179.6	62109.85	98512.93	42085.31	25914.81	60450.33	49482.54	98099.52	14121.1	26761.63	4312.11	25177.9	100	45214.5	48251.82	9218.74	58957.44	25567.5
A0A6P6J531	42450.88	52858.83	48353.93	68250.69	61092.34	26251.78	72751.05	35198.54	44187.63	37357.66	65632.86	82407.83	72322.25	91170.89	89428.14	58250.38	61168.11	84687.81	48465.95	69260
A0A6P6J541	195889.27	164988.18	187815.25	189768.8	172057.35	104680.23	204896.88	90474	118612.01	158139.09	135913.63	124990.93	118692.58	129722.22	146712.95	164587.62	157392.06	148719.53	141827.89	143208
A0A6P6J557	179925.02	229600.84	201289.73	164937.47	122141.37	180397.49	214329.87	115827.71	193778.01	166038.49	203135.66	163792.79	142104.56	160552.4	148980.53	165815.06	181713.44	176556.4	136119.5	224752
A0A6P6J564	100	39174.18	61342.92	206634.68	36177.23	100	64607.66	55963.75	124452.03	54579.87	256713.14	100	367292.19	100	256574.26	182593.2	100	100	166817.85	133969
A0A6P6J584	57999.74	58881.36	57740.11	50158.5	56605.76	26340.66	61868.7	28339.02	41656.32	43093.39	63836.41	63995.75	53029.98	57443.26	64321.35	49159.63	43414.08	56289.48	46945.75	60826
A0A6P6J586	8283.79	6538.48	8853.34	10918.55	9867.71	2323.06	100	5235.49	3050.79	10346.81	7779.28	4577.3	11383.01	8453.93	11194.35	13218.13	7629.55	9514.08	13739.43	16248
A0A6P6J588	9093.98	17574.73	13522.24	11154.27	10545.7	9207.72	13812.06	100	17171.53	18356.47	12644.18	2460.11	14867.81	14371.83	12583.94	8016.79	6877.41	19109.27	13407.46	11283.1
A0A6P6J595	16301.26	13331.7	17927.73	14988.1	14507.54	7470.63	19213.01	14879.05	16851.02	19493.29	15525.07	18127.2	16582.18	16124.21	15854.63	20178.17	18534.07	20021.83	16284.7	15116.6
A0A6P6J596	17439.66	15884.29	27739.66	21141.46	8362.96	18613.34	11857.29	16738.92	23994.78	17722.27	88589.48	95548.69	79367.13	147309.42	146432.59	128281.96	236454.82	182038.39	107787.62	805891
A0A6P6J598	152135.27	69723.99	84335.91	82276.35	38280.98	162874.44	322259.99	167136.28	173814.66	172398.04	88859.66	93678.61	62984.86	137683.6	197223.51	325869.59	303818.32	284991.09	398337.25	181973
A0A6P6J5A1	20141.87	38969.02	36190.55	26606.21	26333.58	19733.37	33334.96	23718.51	16729.65	26262.82	43523.55	41720.15	37196.65	32760.61	27867.52	34442.45	18110.51	22458.86	16038.15	31375
A0A6P6J5A4	22755.06	24285.82	38157.86	21966.79	17987.35	12213.76	6434.79	7768.98	13156.69	14777.65	31805.3	21127.99	26653.85	30069.41	26280.03	24614.36	22378.48	22771.63	13560.72	28365.8
A0A6P6J5B4	309132.39	307242.72	301607.18	319489.8	321884.33	227247.92	306926.35	231529.73	352954.14	276947.05	315267.09	324878.52	343065.35	307691.11	292956.04	314314.09	213743.65	337485.08	309188.95	399836
A0A6P6J5C5	33398.37	26622.18	16850.68	40811.84	39021.47	12404.13	100	20732.6	45282.83	33741.87	27844.6	36300.32	21197.19	38734.37	44868.27	53854.87	49996.62	38959.92	34024.13	51862.8
A0A6P6J5C8	22335.46	6630.14	17601.11	12629.09	18192.49	10362.51	13447.78	5622.5	11039.74	10777.82	4333.7	7079.99	9486.17	12489.01	11061.56	18596.74	16279.49	21170.39	14128.6	14438.3
A0A6P6J5C9	64305.81	63859.55	51291.94	52062.62	66025.43	49606.37	90944.18	49800.44	65145.77	64618.03	22724.25	28557.73	38717.85	20161.11	30676.2	42909.21	35582.98	25038.08	35703.97	40396
A0A6P6J5D8	12216.67	7789.29	20926.31	7190.1	20413.88	5892.05	18536.05	4990.35	3238.44	18257.7	19987.33	19061.5	20461.65	25503.99	23810.35	14550.19	10109.45	10974.99	17133.93	11452.9
A0A6P6J5F5	19943.37	18807.61	21854.48	25318.77	29457.08	18765.25	18885.91	24967.98	22445.3	19881.96	22695.93	20790.64	17527.05	25136.38	19161.76	21925.44	26765.75	23407.58	36095.08	23185.2
A0A6P6J5G4	300474.18	337980.16	359324.31	303799.3	308680.6	261465	243368.63	205797.58	269562.12	350953.72	514957.17	478143.08	374576.6	439296.87	433079.49	414594.48	411740.86	391472.87	356667.27	394510
A0A6P6J5I5	100	3423.05	3095.72	100	100	4540.84	10104.04	6066.81	6342.98	7858.61	100	100	100	100	100	100	100	100	100	3061.63
A0A6P6J5I9	162807	171328.36	156899.12	192239.32	109753.45	91511.85	190925.79	101971.16	109792.32	114770.18	258276.65	268316.43	304594.03	253183.47	273323.14	199363.6	239388.77	318440.59	173507.26	182765
A0A6P6J5K4	434658.59	334104.07	245043.2	433138.26	553251.2	714210.26	1335664.23	723088.11	998173.96	684118.55	321768.83	198751.3	315600.59	262743.12	397456.61	993933.08	300848.81	659458.87	812815.84	729488
A0A6P6J5L4	11518.33	17140.05	16251.53	14436.69	17628.42	100	100	8471.79	11376.31	16476.58	11493.53	11460.04	15120.54	10891.29	10237.64	8146.26	100	8228.79	7755.22	9598.99
A0A6P6J5L5	8154.31	8128.9	100	100	100	4706.75	10000.19	100	100	100	15051.65	16383.97	3408.07	13915.11	6071.88	6176.8	6438.15	4679.67	13277.99	5712.17
A0A6P6J5M0	794318.46	642879.37	668572.55	703160.62	716478.14	364618.24	802267.31	380874.48	665496.42	732162.61	628615.69	572235.73	583900.8	563514.2	559180.09	699690.21	812234.26	762604.69	600469.72	627472
A0A6P6J5N2	146613.96	231488.13	13930483.73	576500.58	182521.13	429096.12	1186129.88	490118.15	695712.93	449467.45	885743.32	1199871.38	1408439.12	1041425.58	1529763.83	1129919.47	1191174.87	2014964.92	1050016.8	2525750
A0A6P6J5P5	62517.68	44695.59	53929.04	46612.3	54798.99	33772.61	60162.37	36815.93	53143.05	60564.74	55968.11	40464.06	50865.51	66806.9	52524.08	40578.84	49097.78	48723.94	56947.01	51421.8
A0A6P6J5P6	24188.65	36424.83	16797.97	29504.21	31757.06	24224.51	36153.72	24908.33	24450.84	28138.35	13459.81	10584.88	18351.53	13774.78	13795.81	18288.68	13945.4	10565.38	18605.82	16593.7
A0A6P6J5R1	100	27353.66	100	35142.26	100	100	26919.63	100	29603.35	15491.71	30949.78	100	17741.23	11219.64	21358.11	23004.56	14741.18	20742.89	100	18099.2
A0A6P6J5R4	31050.96	28168.28	39424.85	40912.83	37561.74	31557.51	34430.53	36984.83	25224.79	32123.45	32961.31	34336.56	30470.34	31695.5	33248.44	35464.98	33759.83	27517.23	37759.2	35349.2
A0A6P6J5S0	19577.4	14318.35	10758.54	15525.71	12264.98	5414.97	11588.15	10706.82	10124.04	100	20197.5	18345.62	7697.16	21282.88	11917.73	4615	6903.7	7741.53	11814.52	100
A0A6P6J5S7	33540.38	52970.86	44912.02	17366.76	11078.7	30500.43	25659.81	26470.82	34682.86	28705.56	38753.24	32491.63	28426.34	24384.75	22109.07	31722.62	23056.12	17056.87	37884.79	8252.47
A0A6P6J5S8	27052.89	46342.56	35902.49	36407.77	35181.36	17884.34	26626.52	25151.51	28407.63	49766.85	36443.94	33602.07	42115.24	22675.08	33030.72	35332.17	41617.27	39740.33	30351.8	35414.5
A0A6P6J5S9	23623.56	24652.67	27534.74	23623.04	36095.56	18999.91	27820.79	17066.98	32715.27	18006.99	27267.46	28037.89	28870.88	21671.7	20201.39	35848.04	33578.14	24009.36	33928.43	34390.4
A0A6P6J5U0	1398.28	100	3358.7	7865.57	7098.15	13544.34	100	7934.27	100	28077.39	3993.25	7730.01	8611.1	9039.28	9588.5	100	4679.14	100	100	2955.93
A0A6P6J5U1	12203.89	18682.19	20293.6	33362.26	22160.33	13940.58	28743.96	18187.73	21964.44	31527.06	19961.83	22774.67	21915.75	19167.79	20265.14	25299.48	16791.1	25392.21	21742.2	28433
A0A6P6J5X6	154277.48	218517.05	169588.49	151252.28	167734.84	125125.58	221321.5	160233.31	236031.53	197210.85	203010.91	189351.16	229785.14	139207.52	235809.86	207354.99	152672.94	182427.46	197841.97	193846
A0A6P6J5X8	27756.32	26190.83	22842.85	18004.55	32376.28	20612.36	12709.66	12415.63	28549.85	15919.94	12806.54	10910.44	15074.54	10443.36	14838.46	10856.36	14990.26	16883.54	23437.13	14247.4
A0A6P6J5Y8	47338.82	40068.82	47780.77	37099.11	30693.88	19313.64	34198.48	23668.05	29231.17	26344.08	47649.61	45145.34	41526.14	49051.08	43224.43	42014.17	43925.88	34833.9	36097.77	22442.5
A0A6P6J5Z7	43320.1	30664.77	35475.81	40916.12	46149.53	23421.21	24824.39	30642.04	31907.89	25305.74	24614.22	46324.78	38756.58	20869.85	21994	31703.92	22022.12	29178.39	30469.24	40928.2
A0A6P6J624	29218.06	25963.99	25954.71	13376.37	7152.28	16311.66	14032.22	16969.41	19503.03	9658.6	19265.03	19565.32	16444.36	11392.62	20530.16	20973.33	23309.91	7879.32	11836.91	14440.8
A0A6P6J625	8134.98	10510.55	14739.11	5907.59	6498.45	8379.31	14448.48	7916.05	100	100	15418.53	100	8870.19	9431.82	11454.26	11457.19	12530.73	11296.85	14344.33	17614.5
A0A6P6J631	73024.43	82823.35	68153.4	77598.08	72093.93	49004.41	50816.29	40607.23	72675.34	77491.95	63067.13	87467.27	82822.82	66563.22	65242.54	127475.95	108266.71	103286.52	95604.53	125715
A0A6P6J633	41165.38	24882.37	37241.43	30917.97	39711.73	33507.86	37019.76	35150.19	29948.75	41312.65	23117.27	35720.78	26181.73	34477.72	38150.27	36456.23	35847.92	49195.08	42270.39	30189.4
A0A6P6J643	9171.91	6990.09	8887.25	6406.54	100	12355.77	6905.77	8457.3	10357.48	8062.24	9419.81	2619.34	13143.47	8160.95	11456.82	13352.69	100	10226.77	4782.34	7285.55
A0A6P6J649	2216.89	6381.04	100	2552.11	100	100	6858.43	100	6338.14	100	7876.11	4001.96	100	6295.56	7761.56	10856.55	100	7566.4	8131.87	4676.75
A0A6P6J653	132508.62	101675.85	120688.81	94327.05	110558.36	84602.57	111156.04	79135.69	86891.76	114957.33	112868.85	110679.76	100923.59	112666.26	96584.13	61657.55	52353.29	79526.35	67300.78	52184.4
A0A6P6J655	33460.03	23615.35	25105.15	28836.08	24489.56	20672.92	24890.41	26103.13	23566.43	43524.96	35469.31	29668.45	29808.92	31114.49	35301.5	45321.45	39478.34	46234.84	43452.51	46612.6
A0A6P6J656	123548.34	134883.84	182952.01	76918.62	116601.51	91711.43	127847.55	92712.7	132387.78	115251.03	161295.02	162809.84	119272.06	211589.74	141246.28	184977.35	112555.16	133661.34	111037	120109
A0A6P6J657	15369.66	25441.08	42341.78	33005.34	7698.72	16869.71	74337.23	23204.43	73148.96	74458.1	22003.05	11917.15	14020.78	13315.51	9939.65	38416.64	100	60087.49	41811.16	48087.6
A0A6P6J692	6656.45	12938.55	17239.99	8947.35	7234.52	10137.68	100	7099.27	13613.22	100	9024.09	12284.63	8290.27	13377.88	8710.54	9837.02	11754.56	15243.67	11257.1	100
A0A6P6J699	93939.9	108830.01	91155	117685.02	118979.89	84722.32	137942.61	106975.72	123311.64	143738.37	170961.13	153358.11	132752.88	153105.04	168941.29	214608.18	206022.33	188621.32	202288.92	149649
A0A6P6J6A0	248478.43	285687.94	394852.16	254609.19	247366.94	141412.77	171940.89	141489.78	209483.24	206626.95	293642.87	216207.53	180274.01	315481.15	152498.35	192930.96	166408.27	211947.46	206137.09	158907
A0A6P6J6C0	263701.8	290342.03	267136.32	249495.41	240857.74	162468.37	178812.65	161971.32	186185.14	192493.07	239122.91	252812.27	259947.85	226081.96	269428.16	228075.06	227918.3	242600.59	227045.65	247390
A0A6P6J6C4	106444.61	211397.04	143890.71	129901.43	100	80461.31	125101.84	87859.2	247522.77	100	415880.23	90148.95	397605.84	96849.56	151891.04	174698.69	161531.5	219484.6	128515.71	125730
A0A6P6J6C5	13408.25	100	13252.39	18078.03	20801.71	10287.44	20679.98	10184.33	27064.81	11132.49	100	100	100	100	15239.74	100	20778.37	16460.29	100	8296.54
A0A6P6J6D0	29322.36	18879.96	19681.33	16929.69	15441.18	18976.81	26262.24	25089.45	21415.57	32319.5	18373.36	22355.52	19300.44	22243.56	21675.91	21243.72	16113.37	21593.63	20677.06	17987.6
A0A6P6J6E6	2161069.23	1995532.38	2089694.55	2077493.24	2109934.83	1332636.15	1801507.55	1305707.27	1838716.63	1909771.76	2187053.96	2134413.84	2308208.6	2337049.43	2473664.45	2190675.25	2211077.19	2437090.31	2424797.45	2392540
A0A6P6J6F0	7056.52	11314.56	5708.14	8293.62	10444.77	3744.25	100	2370.73	11522.1	9987.14	9514.14	16361.68	8839.87	11785.16	6714.41	13156.8	12585.62	17658.64	8399.61	17169.2
A0A6P6J6F2	775717.78	801208.63	784422.96	844312.92	806672.12	605045.08	880580.86	644138.07	905595.91	854437.57	842294.55	840114.08	891037.09	904113.95	927754.02	799891.16	812530.34	834310.72	760005.8	1027340
A0A6P6J6G6	126659.32	118209.24	124357.28	119461.82	126419.37	98642.97	120657.39	90217.82	115969.58	116180.32	100941.7	110899.01	106720.21	101589.95	119500.14	142894.9	159531.96	136038.35	133710.46	130351
A0A6P6J6H4	20967.74	21875.07	23474.64	26640.76	15387.13	14179.92	14564.88	13152.72	22910.66	11669.86	17399.1	27048.86	20532.72	21251.24	24723.32	18480.01	21091.08	23877.21	24099.68	22807.6
A0A6P6J6H8	51862.67	73287.05	76936.83	73023.37	64099.84	60247.7	45842.83	52955.64	56879.65	65105.93	75098.91	63355.5	56744.69	46913.87	47373.39	89837.06	81682	62865.97	53810.17	79397.7
A0A6P6J6J2	1852356.79	1554238.92	1925080.4	1826026.73	1493364.12	1439741.06	2205553.7	1565629.57	2103401.14	2016922.4	1417826.48	1640979.92	1537964.6	1489328.12	1515800.35	1581579.87	1933371.21	1744680.47	1542791.45	1916520
A0A6P6J6J4	54979.64	73027.07	62096.31	88044.09	62525.82	18989.47	92673.35	19887.58	44287.29	80779.01	44338.91	52826.67	55332.73	48104.18	70632.68	44172.3	43031.38	48002.5	31613.24	73372.7
A0A6P6J6J5	48933.46	76732.34	70112.29	54255.1	60820.8	39714.77	45728.86	42212.71	51512.32	61307.24	71209.24	52279.65	96873.51	54026.62	83673.98	79804.57	82666.96	108091.66	110403.97	91988.4
A0A6P6J6L1	49670.32	54238.62	51514.71	32280.46	49113.78	46119.03	57962.81	37215.94	38779.52	41438.1	50418.41	48519.32	48507.24	63424.36	55496.96	58081.04	54068.57	43345.42	54481.05	64881.1
A0A6P6J6L3	33875.25	39092.23	42232.29	23632.82	26906.91	26385.26	35424.31	34127.86	33209	40627.22	35030.76	32986.05	36908.16	24195.74	32415.29	28272.73	32867.63	26867.08	33577.67	34527.5
A0A6P6J6L9	7611.55	6060.53	11589.7	7129.52	10610.11	100	11989.7	9861.02	9642.24	4534.31	3649.83	6843.65	13231.78	6675.67	12372.71	14158.03	10131.75	15662.47	14677.6	13402.2
A0A6P6J6M8	25394.17	23197.1	24268.9	25214.84	24610.39	16102.49	27211.06	21017.13	27128.59	31763.69	26542.16	32697.98	25687.14	24439.33	23542.13	23240.26	25597.27	15485.63	27593.67	24490.7
A0A6P6J6N3	13439.26	9645.07	9897.88	9786.48	11390.21	7504.29	7977.43	12273.91	14182.94	100	6300.55	4428.35	8830.95	5901	8422.28	4123.61	6265.5	10138.92	7266.54	5787.81
A0A6P6J6Q1	53267.3	77651.07	54382.44	71189.54	75644.15	24422.02	37347.14	31710.38	26184.63	26714.59	73018.26	55361.6	84085.73	58113.02	113961.32	52818.87	53739.99	44360.4	48264.29	75867.1
A0A6P6J6R0	1098275.5	1041560.7	1128605.34	1007163.37	1146137.13	715530.56	986897.46	758258.6	1091030.07	1042300.94	1056788.39	1079292.68	1038028.78	1095728.34	1011681.06	1187222.27	1211122.25	1220412.7	1114856.3	1198630
A0A6P6J6R1	49774.08	78603.58	64432.31	102637.98	84336.23	58406.43	77789.78	56369.75	63988.1	68340.64	77621.2	85822.62	62058.49	63001.9	84233.79	66571.54	54769.86	41315.54	56020.51	55261.9
A0A6P6J6S0	28400.86	28774.34	17032.57	16645.53	100	100	100	9141.68	11695.69	12891.09	36037.9	14435.77	100	29059.05	37459.68	100	100	100	100	9503
A0A6P6J6S2	23079.38	15771.52	10384.29	6426.38	100	14758.01	100	11339.26	15847.49	11096.44	15757.64	8122.73	18486.74	15650.89	18997.56	11186.03	20636.48	5082.34	20621.16	15717.1
A0A6P6J6S3	187108.62	183767.86	181569.51	152901.12	177099.37	108873.7	167475.83	107695.99	149069.94	177078.76	156380.46	148196.51	207373.11	159680.29	172697.46	184633.43	182412.32	215873.17	179807.96	204024
A0A6P6J6T1	431608.37	427785.6	403052.81	549314.81	528270.95	340390.1	445019	351289.43	475603.1	380987.4	420586.25	517127.33	512338.81	425096.57	407938.82	478570.17	505253.21	505224.83	491369.81	529025
A0A6P6J6T3	7038.7	13888.75	12740.64	10973.12	11845.36	16459.58	100	9517.47	8921.19	100	15420.9	7314	11322.19	6583.87	15634.81	6944.21	5856.21	4427.38	8709.6	6607.08
A0A6P6J6T5	105751.1	70421.42	72898.09	102422.27	95121.6	82383.41	96190.43	95338.39	118745.4	114019.71	84898.87	46893.08	114009.11	44997.77	59291.57	49501.89	98282.45	141371.71	46870.05	84687
A0A6P6J6T7	41974.9	48512.8	42348.44	40921.52	41960.83	24873.3	32942.02	21590.39	30687	34187.43	39726.22	37298.84	41320.13	38651.87	39663.15	25605.8	26403.43	31242.63	39368.99	28464.7
A0A6P6J6U1	84069.28	105956.17	75341.09	76443.07	95900.16	59049.31	54209.09	49851.37	62602.07	68478.6	150827.57	130715.4	96125.12	161942.15	174410.7	204568.8	216210.39	58884.41	141827.89	192930
A0A6P6J6U2	242530.83	266842.74	196250.79	211383.78	215314.24	223535.75	191011.95	103628.96	332924.08	291504.34	266528.59	270981.53	302480.04	417394.46	303430.94	408444.72	338261.44	382761.89	315870.96	423045
A0A6P6J6U7	27147.44	33040.17	32128.51	31807.83	29335.8	31689.31	37144.59	33653.02	25080.41	40558.1	40036.47	33771.11	40612.99	34475.37	31508.16	45614.89	34948.02	43096.45	30414.46	53257.4
A0A6P6J6W0	17026.41	27469.39	24478.45	20273.81	24166.33	10871.59	23838.76	100	100	100	23474.87	19405.3	21766.07	25776.5	22589.34	20515.4	27035.79	22662.39	24874.59	31576.4
A0A6P6J6X0	60640.46	71210.75	34174.05	67105.46	62097.75	31169.02	31608.6	35317.45	39753.83	57096.36	39018.04	63540.29	64227.82	41860.27	80059.09	71086.79	55549.29	52582.82	67676.44	69172
A0A6P6J6Y2	633377.42	681321.93	760261.18	854517.63	788648.95	739039.44	850378.07	659051.29	979715.46	686741.49	556431.75	443902.19	830881.46	431044.49	673096.2	796420.06	673535.08	724151.26	639355.83	1234370
A0A6P6J6Y4	71676.73	71729.51	63611.69	113506.25	77071.09	70275.94	88540	57763.89	71091.66	89530.06	17431.61	22750.81	54550.02	28867.22	43243.06	60571.36	35357.74	8949.61	22210.49	69720.1
A0A6P6J6Z1	11318.77	100	100	100	10903.27	3617.79	100	100	4429.28	100	19041.02	100	9967.82	26730.83	21789.98	22478.51	21868.89	11499.81	32298.84	29614.3
A0A6P6J6Z2	1795972.95	248781.98	484390.75	60306.18	539940.27	26849.36	573892.17	38290.12	203743.72	51640.99	55446.06	100	512792.51	41357.13	49304.26	110392.64	94965.32	89186.71	91557.2	217682
A0A6P6J712	33038.29	68039	45802.64	27539.03	27607.62	37731.95	100	26011.09	63598.17	100	24685.98	16125.29	72034.12	34717.78	22797.38	100	58969.19	43847.61	32509.94	39845.6
A0A6P6J714	30452.63	42465.54	36354.6	37429.06	33253.5	23998.45	36995.32	19389.3	36124.22	31127.82	11462.03	15386.66	20311.26	12828.6	100	27513.8	23039.78	23994.03	100	28942.2
A0A6P6J732	17557	20078.78	8698.68	11553.23	20714.59	11698.16	7325.92	100	11064.44	11461.3	14681.48	14676.12	11682.09	22282.36	8652.27	26518	18128.78	22864.02	11824.97	27610.5
A0A6P6J738	4300804.04	4557003.9	4071870.53	4673595.01	3607459.68	2643464.23	4872552.35	2558224.37	4516964.74	3370096.45	4564407.06	4848258.98	4678200.49	4512133.13	4461274.01	5399244.73	5473757.15	5272407.49	5273413.44	5985680
A0A6P6J739	46698.21	53611.8	53845.44	49186.38	58342.67	27598.78	39193.47	28521.47	53094.58	40494.26	83369.14	70606.71	91714.77	150794.22	128701.06	85572.82	88826.52	74365.37	93855.36	119079
A0A6P6J759	236705.66	274667.83	208106.97	229014.68	243267.91	113130.11	213506.72	126226.16	202756.45	212928.13	227340.55	227060.44	225761.11	226438.23	261519.47	283858.83	275610.33	272454.75	265536.59	274100
A0A6P6J763	5603.28	13567.77	9440.13	16013.23	9209.7	10430.06	20343.42	15138.97	14395.99	5922.06	7312.41	7747.87	6596.1	9335.09	3219.53	11196.4	11028.86	9975.06	12373.23	12367.5
A0A6P6J768	874070.89	840201.23	861570.87	815987.4	938133.44	763005.83	1000232.69	812477.86	993063.82	922042.07	705059.46	679082.7	652833.11	693541.65	722884.38	771335.67	870455.61	865521.42	769769.67	752143
A0A6P6J786	268629.69	328881.49	153761.45	274387.05	290137.79	295998.33	560228.25	299821.24	406854.83	418584.16	65668.01	52160.35	37221.62	53677.87	46481.97	54995.79	35571.34	80694.12	71124.8	38116.7
A0A6P6J796	32483.66	48994.91	31730.03	18632.73	25517.86	100	100	12070.05	11943.4	18424.84	27997.4	37151.99	38241.15	19834.84	39059.04	27479.6	20436.81	39540.31	29894.8	28869.1
A0A6P6J7B0	13111.89	13016.72	22471.01	28085.97	39971.46	21434.4	21702.41	28429.58	31847.77	30417.28	15961.8	12993.14	18150.91	19045.22	28154.37	39122.19	39942.85	31354.24	28939.97	117882
A0A6P6J7C5	8968.73	100	100	10616.84	6263.72	8543.5	100	8763.01	100	6213.6	100	100	100	100	100	17917.44	7916.15	14400.5	7188.17	20670.7
A0A6P6J7D4	100	45630.55	100	21115.96	27726.17	15753.22	46709.71	19560.46	46357.09	100	100	33555.82	28953.36	16936.39	100	373641.62	27736.3	84146.04	65456.94	227323
A0A6P6J7E1	22822.89	16448.91	14741.98	9334.33	19177.45	7019.17	20669.49	9700.07	14033.77	9419.56	15263.82	14339.69	16759.98	9037.87	10428.32	10037.56	19918.18	13760.57	13828.83	12509.1
A0A6P6J7E6	100	623607.79	45677.99	177828.41	158500.23	148596.86	530845.8	156738.61	441517.35	43910.48	74651.34	757321.13	253057.86	647271.89	46849.55	3905070.5	361587.86	1514126.47	33965.64	5133710
A0A6P6J7E9	50158.91	59231.04	44881.41	56794.26	53238.88	28575.26	43583.14	22731.85	38245.59	34728.6	49862.75	40193.68	65154.46	47024.65	46034.3	55090.73	44883.36	52171.31	49524.34	58865.7
A0A6P6J7H4	3903328.84	5996225.82	9682197.56	9136104.19	1211065.61	9585425.27	13374846.11	9498632.35	11985253.95	13130755.26	26898.48	17410.21	101572.25	29312.62	37700.41	28335.7	33490.18	21028.11	100	192992
A0A6P6J7H5	78987.86	88498.97	71528.45	70041.84	87772.52	55535.25	65974.99	75838.15	85929.01	71655.69	68626.94	83658.67	80965.69	72824.72	91522.02	79342.46	76219.87	83522.87	91359.05	90058.2
A0A6P6J7J1	18414.16	29645.54	26702.46	42299.72	34858.95	32688.36	41071.64	100	66317.53	100	8785.96	100	7333.35	11877.26	18846.14	42237.18	79571.13	46733.16	41628.28	23461.1
A0A6P6J7J3	22173.7	34357.12	34194.21	47036.76	28137.8	16623.08	17401.9	18862.37	21963.97	29649.3	23517.67	14783.35	20694.25	16330.63	21685.41	18722.2	19837.43	33282.07	14386.07	22000.8
A0A6P6J7J6	29160.87	31291.86	27626.19	17300.87	22196.67	28385.66	20401.67	24738.58	100	100	37767.6	40942.91	40093.25	41859.45	35306.98	32876.04	26762.68	26786.42	31773.9	45119.3
A0A6P6J7L1	101783.05	81097.75	103909.29	130545.8	143523.16	99230.96	124521.23	98116.71	116269.23	107399.81	120936.85	89711.28	101990.02	83523.45	139221.62	111925.23	51600.19	114382.08	83496.68	125057
A0A6P6J7L4	663445.23	644258.15	581633.41	667662.1	663587.82	572053.12	1071310.2	652307.95	831916.92	777861.69	833783.09	643294.16	602880.86	749310.31	652386.58	1047883.94	1061281.38	750604.14	1293919.2	836672
A0A6P6J7N8	116208.34	174689.49	154890.57	143307.86	97938.78	137870.24	217091.49	130139.79	201798.3	226064.16	146725.28	110891.64	109087.55	128445.79	200784.25	197583.96	113901	229560.63	133506.86	198282
A0A6P6J7P1	58722.39	46900.9	59648.78	51740.62	59584.37	46621.9	38639.09	50602.17	61043.95	75530.44	40270.95	47029.06	38113.76	44684.92	46135.03	43874.79	43250.27	44414.65	43739.04	45657.5
A0A6P6J7R1	1212008.37	1181893.81	1176877.12	1422408.04	1150634.07	1296013.38	1473268.04	1363897.79	1568217.45	1654852.37	1135410.34	1107758.43	1542052.42	852744.81	1635416.92	1665688.57	721258.82	1513993.94	1371835.8	1577230
A0A6P6J7S6	199616.02	197563.99	206581.13	205190.58	186642.87	166969.65	177800.33	170730.65	202801.54	225343.34	201518.42	203871.45	206550.15	189533.21	195199.76	205684.83	221502.46	240999.82	230731.86	230521
A0A6P6J7T1	216824.3	178371.78	183163.77	205447.41	205174.78	179382.7	201773.78	179046.92	167692.82	183533.74	158137.03	169344.07	189822.44	166928.22	176876.46	195606.7	195381.48	199826.69	121168.29	215160
A0A6P6J7W6	6461.43	25751.72	10397.33	2634.32	18513.91	14561.5	11685.17	17763.74	12371.47	9367.02	13318.94	12994.43	14068.48	9258.13	10596.27	18846.98	12624.65	29314.71	12544.26	22301.8
A0A6P6J7W8	17208.73	21716.8	24228.49	30626.59	35707.64	17777.34	62286.64	19294.46	16637.87	44521.24	50448.64	48144.93	59477.6	40096.56	53329.47	25834.63	29175.4	31746.15	25215.54	30967.3
A0A6P6J7W9	28481.29	35575.78	30135.49	26511.16	30531.99	26792.56	20006.48	16508.67	12209.06	20893.43	32791.3	33824.63	42204.18	29161.58	32860.13	23603.93	23987.44	28195.21	17007.04	21915.4
A0A6P6J7X5	96900.74	110930.49	105722.71	88671.54	78479.76	58576.53	97570.77	53934.59	77845.31	85769.28	115247.36	111139.45	104306.15	114447.64	105755.83	134550.88	101195.24	109994.41	115981.87	124692
A0A6P6J7Z0	23205.75	29104.55	25425.2	20911.68	34188.59	46829	29211.06	55440.24	16185.57	33512.93	27503.85	24540.75	31167.52	29156.78	30872.64	26814.25	25822.51	38671.48	29781.42	20365.8
A0A6P6J7Z3	61174.18	63924.62	79958.9	63381.4	58810.44	43734.98	131063.36	21978.48	40653.93	92933.31	79012.25	79523.86	58207.86	62526.86	62800.89	59915.31	57789.46	69447.58	56965.24	59919.5
A0A6P6J7Z5	5252.49	5567.05	6279.75	5041.56	13183.45	6122.91	100	3149.83	6749.17	3850.78	6823.51	4531.51	6762.68	1557.51	3993.47	9725.35	100	7201.24	100	4369.38
A0A6P6J812	49832.08	41683.12	49044.71	38095.45	59392.68	37193.47	50522.89	33832.74	42566.47	37700.84	54039.08	49720.31	49498.11	59492.53	53559.33	55524.36	66193.02	65103.45	55101.31	58213.9
A0A6P6J827	17488.01	25778.3	25521.47	13525.9	10596.57	15027.83	11413.4	10153.34	13439.9	22355.18	28040.93	27265.44	21849.45	11933.56	21561.58	28967.44	24486.37	18514.31	27738.79	23762.4
A0A6P6J831	35481.59	42675.12	29475.59	43422.56	43683.48	64585.09	50568.03	63458.59	50073.77	34994.42	34550.33	31390.12	33814.27	31971.28	29573.46	37995.32	28638.02	40774.16	38592.41	38538.6
A0A6P6J837	136490.97	150032.91	194644.5	235200.58	179273.34	96850.59	182835.69	105255.62	132357.72	160221.87	140559.55	99197.65	127787.31	116879.03	116271.82	172414.33	166101.61	127641.66	167305.58	173213
A0A6P6J839	10710.69	10710.53	6599.63	6873.3	7229.5	7688.7	10318.87	9844.36	100	14506.46	9165.76	7575.74	8855.75	6651.69	8730.38	10973.97	9053.35	7970.28	6571.84	8007.08
A0A6P6J843	398343.79	374211.5	316215.4	297866.58	349728.99	285369.2	407435.95	247321.3	383961.59	404118.59	388821.5	382890.61	391994.3	392053.48	342431.9	544875.77	562174.86	563755.54	447927.53	555538
A0A6P6J849	60117.19	70615.68	70773.12	105902.75	73250.33	56264.1	63641.61	49710.66	56812.02	70642.18	90438.74	103179.17	99149.21	81900.71	96516.55	63942.2	64582.72	58651.25	43433.17	72538.3
A0A6P6J859	23019.95	74367	13717.17	90911.37	24171.78	25847.24	22892.28	35059.55	27955.14	20926.14	64639.84	107726.32	61006.62	91291.46	81654.43	210862.91	77172.54	148604.04	201366.21	243671
A0A6P6J864	407303.18	523732.81	533503.12	545759.39	507545.07	445096.22	226109.63	163717.11	555193.51	239403.09	534398.67	487002.47	386011.71	662111.32	502509.7	591842.75	657581.98	517712.89	511943.35	468186
A0A6P6J893	124964.86	104079.03	126418.54	117921.74	159588.58	138812.87	178602.88	174390.43	166089.33	211510.57	58188.72	49772.73	69874.05	77623.57	66087.56	65743.53	56303.55	67107.86	39326.79	121115
A0A6P6J898	16138.43	17400.95	22843.31	12973.3	100	100	100	100	30602.17	84638.47	23193.58	25081.96	18441.91	18449.07	19153.26	16194.39	17145.64	14812.57	14234.75	15539
A0A6P6J8A2	13116.54	15972.7	23920.36	21482.56	19546.93	9558.98	18706.39	13578.74	12892.26	100	13228.61	26985.48	26344.43	17186.96	21447.88	13924.85	11501.73	21833.7	15224.1	10948.3
A0A6P6J8A3	920017.15	955252.97	892079.19	869408.39	896221.09	577723.47	803936.08	627759.39	872039.96	860332.94	899734.82	851372.32	865490.46	807309.09	703552.85	917859.37	891336.43	860180.48	948361.49	990892
A0A6P6J8B2	33856.57	31981.35	43755.07	100	24558.79	18130.29	100	38689.19	100	100	41334.72	29116.55	22050.42	48293.02	31316.29	32627.16	46335.14	35732.45	37230.56	23201.7
A0A6P6J8B4	38932.55	50820.55	52089.72	48424.02	53920.41	49396.05	40005.01	30513.24	44628.85	56946.08	43028.27	62857.48	49406.83	29535.54	45372.11	48528.18	65693.81	53513.55	63692.96	59839.6
A0A6P6J8E4	19394.55	16515.36	17430.12	9001.92	13312.63	24379.19	10620.97	16840.54	28987.78	30040.75	20384.26	22218.25	22467.11	21863.26	22547.42	26094.06	17130.64	18571.2	19348.89	22917.2
A0A6P6J8E6	189159.67	240110.6	220593.82	251083.92	232638.79	144830.95	220257.67	111200.04	150812.46	166141.33	272768.99	216718.81	206636.4	210881.72	211419.87	234178.32	228081.73	222945.51	261545.9	255490
A0A6P6J8F3	8301.74	7966.76	9395.92	11570.87	8290.85	9139.17	9459.12	5914.58	100	15545.07	6892.22	12174.64	11104.41	7208.65	14182.94	4552.17	4695.96	9461.3	8258.61	10584
A0A6P6J8H0	18549.55	19674.01	22171.95	11744.34	26472.75	22205.08	14055.26	18915.79	37912.58	19753.27	22788.81	17301.23	17020.7	20885.54	26294.55	22534.51	21552.9	20357.32	22583.65	17475.1
A0A6P6J8H7	27962.94	43565.24	41182.89	46152.93	45129.13	37407.33	27577.31	34447.9	28700.15	42510.9	35151.42	35588.13	42142.37	44417.21	32875.38	43367.54	40239.7	53246.41	48987.74	43571.8
A0A6P6J8H9	2604936.65	2442270.84	2431332.96	3189510.27	3162417.54	3421554.19	4668010.19	3473574.44	4161941.61	3458513.1	3545527.14	4082944.93	4415969.12	3771294.88	3866561.01	4619878.16	3907527.34	3937541.97	4848004.87	4280310
A0A6P6J8I1	11608.95	11300.9	11041.23	7631.25	14468.21	7321.61	7127.01	17758.13	100	13060.46	15252.53	17108.33	16532.76	13252.05	15759.56	17308.67	14365.89	22295.47	17834.15	16334.8
A0A6P6J8J0	431552.07	414178.66	663630.7	346766.96	319241.59	287411.05	200871.96	360734.78	279119.21	1103607.97	50684.67	43986.9	412860.15	92120.05	94690.06	47911.75	100	430039.9	5563.51	431900
A0A6P6J8K4	21716.4	15657.08	15407.24	20475.61	14375.18	19944.15	19957.13	21519.53	30119.06	27464.23	18562.59	24933	17949.22	17830.08	23660.85	28626.91	28005.66	29935.14	28646.59	22574.3
A0A6P6J8K9	20891.42	30227.6	26661.41	18251.23	19824.1	100	100	100	100	100	29076.11	24452.03	10884.75	23309.58	40553.93	9454.26	11714.18	11398.23	100	100
A0A6P6J8M7	62595.17	61621.2	53616.2	52733.39	55294.29	44204	58520.28	41373.21	55712.68	45898.86	56221.44	46129.57	48128.37	50482.8	47391.83	68437.69	65711.11	64971.11	52899.95	64175.4
A0A6P6J8N0	100	6396.26	100	6796.6	4053.36	4278.75	15305.25	8186.01	2354.65	2677.97	3754.65	4852.77	100	5088.08	100	3172.68	4251.09	4674.98	100	100
A0A6P6J8N9	36893.92	54733.01	57174.62	80743.49	74936.27	48938.17	44257.49	28208.05	62008.2	48307.13	29566.47	43972.72	60225.35	41320.32	52700.88	73962.3	25701.38	40972.1	36066.95	45507
A0A6P6J8P0	19285.52	18208.47	21405.42	15357.99	14591.67	11700.54	11482.98	8637.8	11385.23	19453.73	20095.42	17109.71	19950.45	15427.61	23589.89	10803.85	9999.76	14436.57	16936.43	10629.5
A0A6P6J8P5	1590733.65	1762985.12	1598737.3	1532470.91	1469607.59	1113905.09	1262573.32	1199830.6	1438463.14	1408345.68	1665994.63	1777633.93	1241359.61	1482737.46	1304421.11	1270420.32	1385784.39	1190129.71	1358990.07	1190080
A0A6P6J8P6	22877.68	17831.2	22972.59	27519.29	22688.42	12340.27	24627.73	33804.4	15623.08	25547.84	20960.95	26059.93	29781.07	34631.57	26516.1	14229.43	13396.3	22174.02	14253.26	18521.1
A0A6P6J8Q5	120478.46	142742.16	149066.52	162069.37	161765.28	120244.34	138679.61	119211.06	137397.4	145472.8	166785.08	170878.82	180098.82	150384.46	163153.15	146893.02	131616.2	131662.03	93007.62	141334
A0A6P6J8R2	90071.05	75323.11	82172.28	88891.82	81770.7	100449.16	122857.14	88109.16	110148.34	107962.2	76825.15	58946.81	55594.26	52037.37	67421.17	71935.63	67673.94	72353	80640.08	105267
A0A6P6J8T2	37359.09	45292.69	39299.18	44072.68	35163.19	37811.17	46206.55	25378.18	43419.32	20095.62	40302.28	39734.18	45155.05	32504.33	41181.96	47540.52	36201.59	41719.75	31501.25	53992.2
A0A6P6J8T6	661094.78	678911.36	732743.49	429861.6	542617.53	327403.64	534528.9	369322.03	620917.97	473190.68	585996.48	644284.47	731154.84	624171.92	767173.93	649705.5	657520.46	691985.4	563843.64	707433
A0A6P6J8T9	19797.88	17896.63	15329.01	11623.7	15679.2	16580.09	16882.25	23232.77	11876.05	24073.76	17108.44	12477.53	12609.72	12957.24	15115.45	15640.93	22132.39	17361.87	15766.24	13667.5
A0A6P6J8U1	1670630.86	1457290.39	1773172.26	1871086.52	1796875.46	1260511.32	1974387.91	1217031.57	1973703.19	1795301.71	1939641.61	1734318.09	1737135.74	1962804.63	1845618.07	2015153.32	1960595.78	1972867.87	1994243.18	1617670
A0A6P6J8V4	100	13662.46	30906.55	100	13420.01	100	100	3213.64	100	5854.12	100	100	100	100	100	100	100	100	100	100
A0A6P6J8V9	1535869.11	1262045.93	1361382.57	2064715.64	2002517.13	1132442.92	2114632.55	1272364.34	2059147.72	1839533.19	1144070.22	906584.82	1038145.58	1031380.93	998219.85	1397649.01	1628479.11	1403341.28	1249940.13	1524610
A0A6P6J8W0	23177.51	27174.53	22884.37	23995.4	29002.12	25796.35	34132.64	27033.73	32933.96	32501.83	21827.85	23303.27	27755.13	18773.08	16507.78	32483.88	28538.72	29109.67	25313	31581.1
A0A6P6J8W7	14483.28	100	9422.28	100	100	24506.15	10090	14135.1	10569.4	9686.21	6456.18	100	100	100	9017.27	15418.5	10817.66	12093.83	16932.54	100
A0A6P6J8W8	9940.67	7179.89	10957.27	12668.39	13780.13	9716.49	100	11159.23	11903.39	13441.25	12774.67	12351.05	14146.83	9511.87	12888.51	11785.12	11414.83	100	7994.21	10061.13
A0A6P6J8X1	36288.7	46873.03	58364.87	48685.78	36565.33	22687.45	25553.99	25733.65	43791.31	41483.22	44675.2	55857.86	70009.53	39686.8	44066.17	36561.44	39060.26	45882.79	47558.7	57256.7
A0A6P6J8Z1	260393.31	237168.46	262724.35	307381.24	265476.41	175627.55	274667.09	183587.38	240908.71	218617.81	256361.64	267304.93	251329.29	227769.97	291571.56	271646.51	253098.15	258313.85	263000.76	240363
A0A6P6J8Z3	19905.48	21667.61	17043.02	22752.92	20222.2	22193.72	26798.36	17994.15	24244.84	16904.26	14823.54	15163.63	14290.03	9578.69	13003.03	20779.19	14882.88	15982.24	17771.96	22337.7
A0A6P6J901	11564.62	7845.9	100	6318.37	8923.54	100	100	10241.17	8041.06	100	11347.56	12774.72	9741.59	13254.87	13358.46	14336.86	5267.36	6220.46	100	7994.95
A0A6P6J904	1081277.24	1106503.75	994988.7	871518.79	1155539.81	681355.7	673135.67	862593.49	881659.98	913294.91	1180485.46	1197430.14	841879.94	1228276.02	1156749.71	1174686.37	858117.07	879458.79	1166267.01	1029160
A0A6P6J907	246477.43	209599.27	300216.36	213731.83	228463.46	331081.27	285625.57	357178.57	398381.77	479803.17	216986.93	230494.76	283524.24	242621.18	267659.21	286817.46	281234.04	346800.96	294941.11	274354
A0A6P6J910	326898.35	373067.13	317105.93	334199.58	326261.35	253671.43	348390.11	283322.64	265555.74	386014.63	294271.19	273801.39	293671.91	287082.35	284890.28	273089.97	268849.37	285383.95	280026.91	301810
A0A6P6J911	151049.42	145313.3	123519.46	117008.67	107033.49	88155.85	134601.31	80607.39	81080.86	136166.02	124500.06	146600.95	108138.82	146005.79	137291.02	116647.99	113420.34	112146.12	114014.28	73896.1
A0A6P6J917	157856.77	160853.67	127477.38	133810.57	145614.46	75124.1	93960.71	83849.8	99520.38	92740.23	205015.16	184358.14	153863.1	136262.12	165062.74	133285.67	103976.34	132048.26	125235.79	175479
A0A6P6J923	16052.18	18477.49	18527.89	12803.11	19583.72	20945.35	7049.64	23790.77	22094.07	19276.68	12184.23	11036.83	16081.58	16160.02	18810.52	12135.33	10415.25	20368.49	8413.51	12148.7
A0A6P6J924	47130.5	78391.13	73669.7	78773.66	62327.23	40326.56	53463.38	41096.47	35714.66	50391.68	73431.49	73242.05	72620.79	56511.59	73839.26	83541.12	92089.05	89361.17	55544.44	96124.2
A0A6P6J935	1005723.43	1028594.24	918062.72	573667.21	1049157.77	190090.89	1098402.06	204906.77	808727.78	717501.55	1028040.48	925614.49	798078.28	859434.3	1025251.85	774092.79	771043.64	926386.54	989619.63	925191
A0A6P6J954	81123.72	78800.33	47281.87	67866.35	81580.74	39969.54	60073.41	44860.83	24813.06	77282.93	149754.88	146199.3	106769.63	117752.95	123313.84	102174.55	97497.05	61261.99	81645.07	96671.6
A0A6P6J957	302524.34	284860.12	269367.73	349787.71	300121.89	245600.76	368809.67	295152.29	363999.18	336987.54	216653.64	177575.18	344391.42	162849.62	363424.61	266933.43	136706.39	316221.67	170826.12	317080
A0A6P6J959	254908.64	276843.98	218858.07	241464.16	244662.42	82790.24	222230.8	137180.59	228179.39	211704.21	306931.38	300734.22	360740.9	248377.82	291477.5	376650.62	351986.2	391961.33	263503.3	390854
A0A6P6J966	26756.71	100	18443.74	12555.15	33110.68	4698.83	24735.24	20243.59	100	21642.24	11133.48	28398.45	20164.19	100	100	100	100	6287.27	10757.8	100
A0A6P6J987	30775.43	25862.84	34155.55	22452.76	25310.27	18695.1	38201.2	16384.93	29139.3	28736.69	24400.41	20057.9	16925.46	11097.26	12596.64	16639.73	22185.84	25319.99	21163.86	12067.6
A0A6P6J989	100	100	100	100	100	29175.46	177824.68	34735.7	88379.81	29965.24	100	100	100	100	100	100	100	100	100	100
A0A6P6J995	32356.84	42623.81	30671.94	35997.11	31537.3	28060.65	41593.53	26439.91	36803.85	34824.96	71699.97	61917.47	58848.34	56875.48	73923.55	73096.22	60371.18	54471.93	58434.91	102357
A0A6P6J996	4786.74	5551.33	7890.66	3614.51	5755.21	100	14501.3	9934.06	100	100	3476.16	7659.17	4864.15	100	100	100	6903.16	100	3308.2	100
A0A6P6J9A2	13478.31	16697.16	7433.54	3675.58	5977.57	10702.87	14538.01	7170.17	10240.62	11529.4	5470.85	100	7955.58	100	24630.8	19573.46	12490.35	17397.09	14971.81	15299.6
A0A6P6J9B1	362193.43	320701.08	398601.08	350165.18	400641.57	268696.67	368583.05	289411.89	451721.66	327420.42	423695.07	376645.64	430850.15	461794.9	447313.29	485315.73	377160.27	417143.83	337874.37	386425
A0A6P6J9B8	968447.01	966687.45	1077864.49	1080502.06	1037847.3	756920.97	1026153.97	752661.47	920008.57	973498.46	1021265.55	1090374.98	1014364.35	1050355.17	1016347.73	1008454.96	1012004.14	962756.42	1028952.75	1212650
A0A6P6J9C0	98103.67	118441.81	100199.2	98455.55	103811.14	122442.78	88278.25	121202.14	107879.78	143805.08	96772.94	79909.57	101373.7	70901.82	106826.15	108420.22	83389.68	92165.88	93927.55	95075
A0A6P6J9C3	41947.64	23872.37	31956.78	40704.44	19612.97	100	18758.17	26298.73	28455.54	19925.32	30283.85	21285.7	34600.66	32075.8	25038.2	37177.77	35154.71	31857.76	30919.4	34714.2
A0A6P6J9D2	90181.87	118284	96130.32	110651.85	90521.38	62305.13	78051.24	51514.78	108077.04	74488.95	31188.27	34299.61	35545.35	23740.92	71041.63	53314.11	21279.12	69224.83	26368.42	27766.7
A0A6P6J9D3	35430.03	47359.48	27670.4	20544.26	30847.59	7359.17	35976.26	10348.4	30524.68	31672.42	26152.51	17408.74	22652.01	25417.59	25222.49	41331.28	37807.57	23320.4	31339.48	21401.7
A0A6P6J9E2	270728.11	308831	270737.28	377931.33	305653.58	217473.15	232148.88	227240.78	273004.89	264385.45	361510.52	389914.92	452702.46	262773.94	389804.55	300758.07	195107.51	210903.32	150049.9	286133
A0A6P6J9E5	110499.35	111860.75	100950.1	106138.56	123819.32	89917.52	117706.59	90122.04	110149.28	122560.26	86424.14	91700.38	116722.34	77934.61	126941.24	94816.25	63049.41	90299.29	56402.92	90804.4
A0A6P6J9E9	100	6680.37	8753.95	9190.47	14009.7	100	2110.77	100	8098.6	8583.34	3629.71	3612.28	100	5231.05	100	100	100	6253.92	17147.53	4312.13
A0A6P6J9F8	173795.1	163366.68	177157.54	100	100	100	100	26504.54	100	88361	166750.47	202242.73	168052.78	191104.27	180471.89	160533.32	135814.28	92582.49	142584.01	182133
A0A6P6J9G2	100	30988.7	16421.04	22089.36	17755.24	100	11980.9	100	100	8610.71	16389.97	21724.85	25250.24	25261.12	100	21505.67	21144.25	27929.59	10201.02	43560.7
A0A6P6J9G8	13077.13	8939.64	8510.21	13225.38	16295.33	5621.87	100	100	7406.7	5490.28	12772.94	100	11038.82	10229.59	10946.95	4450.7	11018.09	10348.88	4782.32	13686.5
A0A6P6J9H0	94133.83	122801.49	80701.2	69283.68	100545.18	40659.85	72722.11	42329.98	87830.94	66836.64	142378.04	135419.16	185302.47	126319.91	157070.95	220018.76	152993.06	167103.26	153535.28	160869
A0A6P6J9H1	246496.2	335777.25	188551.35	142430.43	159216.1	127662.54	139450.32	135725.24	127215.64	154159.73	182580.49	274463.74	126845.76	237966.01	184555	268988.2	285498.46	195539.36	269703.12	312901
A0A6P6J9H5	37272.31	47103.75	44796.98	32858.19	24445.41	24069.45	20563.3	18564.99	23216.24	34883.24	71358.03	35039.08	43909.03	44494.36	46611.19	60648.86	54266.51	42445.54	57862.31	69250.3
A0A6P6J9I4	62818.5	81795.36	66325.45	66506.97	52984.05	39097	38098.94	43018.48	64161.41	55008.19	68575.31	59720.82	92273.59	47010.96	104477.29	53054.57	35341.49	90639.52	44592.52	70118.1
A0A6P6J9I7	129425.34	100	27080.13	56838.13	78441.34	83379.77	45671.45	100	64404.8	84955.52	103983.14	156400.91	100	52584.75	64036.69	304714.53	53475.54	100	100	100
A0A6P6J9L5	168162.08	152386.25	166022.67	184574.58	221976.06	180084.3	138809.78	181280.17	167806.49	212160.98	168819.38	225103.77	206630.11	222220.93	188504.78	155355.24	191310.3	192586.79	186264.14	228751
A0A6P6J9L6	11010.79	22340.94	21854.67	18733.82	24186.22	11461.81	30999.52	18895.47	100	12654.46	16893.08	20894.64	27774.45	20661.62	19160.3	7590.67	14554.3	19667.51	18576.48	16890.9
A0A6P6J9N0	100	100	4690.17	100	8012.37	7675.46	100	7135.78	100	11113.49	2785.38	100	100	2365.21	100	3869.04	100	3747.43	1704.6	100
A0A6P6J9N4	16698.69	28287.52	7952.32	19641.6	21597.71	100	20600.1	100	8079.98	100	35500.64	33133.35	32357.12	37754.93	27806.24	40702.45	35538.66	32793.7	22134.23	33089.4
A0A6P6J9P7	2931201.46	3989054.41	4045570.73	3014828.2	2611547.51	2579130.66	2634659.59	2271624.61	2603264.77	2947710.76	3278354.58	3662932.36	3354537.62	2667824.82	3425199.77	3064526.05	3052193.31	3442875.61	2984040.45	3376280
A0A6P6J9R7	84515.15	87268.4	110335.35	144245.62	117448.21	76997.07	118530.68	84014.1	90259	90816.24	107927.89	97025.41	101587.53	94259.53	104977.74	68478.57	86232.4	93694.51	61621.27	95192.4
A0A6P6J9S1	6936.77	29643.97	23361.63	4050.27	100	7821.49	100	4907.57	100	7237.02	18595.01	13823.35	8283.04	7606.11	5059.33	5059.76	100	4669.18	100	100
A0A6P6J9T2	4971.03	6040.43	6983.78	7650.52	5767.56	4370.86	8764.67	6671.47	6226	4652.54	3617.3	4190.17	5796.51	3769.67	6202.7	12259.34	8656.47	6097.93	10350.3	10912
A0A6P6J9T5	53483.67	39044.88	37975.03	69615.55	61297.2	83163.3	98183.22	73054.85	80331.24	101528.53	48399.04	43630.02	27292.89	43453.72	35911.27	51717.67	61048.33	42900.12	72053.15	65916.1
A0A6P6J9U9	53613.08	56062.05	59952.01	50875.25	43696.92	17643.85	15302.25	14242.17	33624.2	17266.43	42219.84	51316.7	30684.97	39122.2	44607.08	44482.11	35147.21	35866.02	27816.9	51470.2
A0A6P6J9V6	138942.4	127825.65	140482.09	124812.33	148679.65	133377.41	145926.89	130256.59	153163.68	130768.19	135175.12	136263.92	127358.76	157156.44	147732.13	149914.62	185851.92	150581.57	149459.45	155514
A0A6P6J9W3	66733.91	54852.25	114688.13	40166.01	125083	65987.21	100	92651.96	69621.37	105681.13	425340.54	743048.64	515265.86	903410.46	1066868.33	354599.46	378326.35	121360.71	380726.19	340338
A0A6P6J9X9	862004.98	706669.74	696353.78	732517.12	854403.23	735047.86	1122066.47	692141.94	885661.67	834057.17	666383.18	555426.2	606089.12	740154.08	592369.16	993235.57	1115490.19	1044962.58	745615.43	943937
A0A6P6J9Y1	47574.94	42567.06	56890.45	52706.52	52334.31	33296.77	59964.4	36600.55	53225.43	47953.21	53399.01	63956.59	43292.17	44801.32	52506.36	60386.23	62542.51	49787.01	45986.76	58320.3
A0A6P6J9Y2	449032.94	513484.23	567017.79	585985.99	523558.71	462630.02	552764.64	478269.81	632092.64	731104.54	628266.93	563041.94	659665.61	672251.16	634235.88	684176.31	662093.45	788963.86	543987.35	844635
A0A6P6J9Y5	102172.7	104522.01	121698.64	78605.66	80007.36	15768.34	77808.42	12020.14	49919.91	44553.94	108262.09	138927.17	116084.46	80191.85	98548.51	104784.42	109456.82	101628.01	64611.79	83459.5
A0A6P6J9Z0	24565.88	19276.15	12979.32	19243.28	25335.44	7181.14	100	9373.34	7854.41	100	100	100	100	100	100	100	100	100	100	100
A0A6P6J9Z6	9836.65	7959.17	6643.53	8547.47	9743.06	9587.07	6435.06	9644.47	17025.08	8915.97	11327.8	10683.27	10101.23	13887.55	15860.11	10151	9305.96	8054.62	12385.82	12970
A0A6P6JA11	353821.2	352402.01	365797.54	351633.05	353830.74	218266.09	343592.61	257554.67	302582.64	349637.15	329218.52	381409.28	363303.2	341726.88	318334.15	374100.82	357178.29	365940.11	324637.15	406994
A0A6P6JA14	306038.38	390695.06	308447.53	120517.48	249500.94	376714.27	539152.22	386388.29	381262.8	552389.51	267946.4	188841.72	207278.77	110150.56	293697.59	323048.52	168952.89	422186.58	208925.58	234387
A0A6P6JA21	39661.63	40109.61	37741.91	24553.39	45248.41	38385.04	57154.83	30848.7	51323.22	55565.21	49129.62	36978.34	44601.08	38195.88	38465.61	47579.66	42262.22	47115.79	45931.24	44427.5
A0A6P6JA23	20595.15	36154.33	22564.32	28572.76	29010.48	37587.26	31735.95	19820.61	71938.31	27090.01	23327.17	31547	31804.41	30085.09	34871.45	47492.66	56791.8	27957.98	39966.02	34533.6
A0A6P6JA35	27522.08	36252.9	32198.97	47071.58	55644.42	65983.53	86482.12	65804.82	36807.33	57115.72	24789.06	33428.32	72613.78	23617.44	53121.61	57209.34	72549.84	92422.61	85848.43	76052.4
A0A6P6JA36	66778.78	78441.33	80601.42	51291.39	53717.91	35821.59	100	40597.73	60413.07	22264.2	52794.19	39838	55624.81	52038	56835.32	31716.62	35566.06	38108.51	35939.14	48095.3
A0A6P6JA41	100	6302.27	100	7741.52	5000.4	4267.36	100	5230.04	100	100	100	100	5140.97	100	4646.57	7910.71	4123.52	9564.2	100	100
A0A6P6JA42	6888.05	9761.26	7747.76	7181.1	12043.13	6504.89	100	6756.34	100	11422.3	4862.13	9782.96	5108.52	100	100	10604.09	9446.4	2658.3	12800.8	6903.6
A0A6P6JA61	6157.06	32077.42	34564.75	6429.9	37078.89	100	100	26433.99	25564.55	100	100	100	100	83270.06	100	64313.34	100	73268.59	100	100
A0A6P6JA82	32853.3	42913.41	34127.53	35503.92	41754.43	20942.51	40931.45	15416.42	43941.89	38190.13	34618.26	36520.4	28551.58	35675.38	30587.25	41850.06	50432.48	38427.63	42359.23	41858.6
A0A6P6JA90	1300440.46	243795.66	1536603.57	788893.04	802482.25	2831889.96	554509.27	2793408.1	2110399.4	3185035.76	432701.9	768795.86	302211.41	436094.01	321496.71	296897.52	138754	148531.15	244160.65	301760
A0A6P6JA94	16354.08	25424.93	18605.2	19049.97	20535.71	12845.81	8773.52	20285.71	14009.72	17223.72	30461.78	29659.24	21642	29937.14	20626.42	20878.39	16499.63	16750.72	20132.87	24277.8
A0A6P6JA96	22729.59	34165.99	31759.07	34750.52	28399.71	17351.93	22365.15	20403.76	30425.48	19632.55	31490.41	34167.7	26905.76	28924.7	28659.3	31684.94	32134.15	31603.02	25996.65	25548.3
A0A6P6JAB2	33001.56	27004.99	45965.58	36510.14	35648.05	13556.78	41686.34	18337.23	26675.26	34910.11	37295.99	37385.15	42757.43	42862.47	33129.72	32264.55	30042.6	40436.02	35642.89	38750.5
A0A6P6JAD2	151548.11	100886.79	110646.07	160500.96	149549.06	161429.03	175636.17	170243.2	175492.36	185380.27	97341.16	118930.22	107510.82	83902.84	99166.78	203164.08	238249.6	187313.06	170536.45	170964
A0A6P6JAD3	26193.86	31210.65	17098.14	23415.29	26223.29	21012.44	21779.48	17476.4	23165.98	23939.33	23333.63	23093.14	24915.76	20093.75	26742.22	26828.1	18650.29	21116.81	23878.12	20501.1
A0A6P6JAE4	28098.7	35267.17	39810.84	46623	54809.35	56511.89	44113.46	48738.1	53108.67	55035.25	30655.74	38227.24	31510.35	34055	34413.65	30767.7	34705	36819.95	33002.21	33613.4
A0A6P6JAE7	350372.4	294279.03	255576.06	299821.61	337887.97	406025.54	420743.08	402001.54	419712.84	490487.66	286853.37	304261.58	236398.42	300138.59	320647.4	324781.66	448663.22	406871.85	382128.3	254960
A0A6P6JAE8	42957.88	32415.38	28733.58	46974.43	66404.81	32808.56	70015.74	37918.3	39923.1	42764.21	25957.09	23020.55	27394.77	26992.92	31482.96	61914.56	41258.22	45263.59	50661.3	64943.4
A0A6P6JAG0	100	100	18548.97	2923.08	15821.83	9961.9	15853.64	11383.73	100	18907.37	10401.62	100	12557.43	7377.47	14414.17	7112.72	13979.53	13272.39	9260.31	6091.92
A0A6P6JAG7	71166.33	48790.13	5480.68	46549.14	101885.18	167920.72	331627.43	199915.46	219233.83	264933.02	27347.41	100	160980.4	32063.47	75253.78	12666.51	11930.86	355811.07	10183.63	86375
A0A6P6JAH0	8116.59	100	100	100	6914.21	23153.92	11523.16	100	100	32477	100	100	100	100	100	100	3823.33	5882.43	100	100
A0A6P6JAH4	13545.7	14001.99	14481.48	14259.92	13680.84	19047.97	24818.4	13098.84	13652.76	18782.75	14237.47	15701.62	10821.86	13076.55	13351.61	14038.1	14651.01	14078.55	14629.75	18385.2
A0A6P6JAH8	8180.29	12364.7	6972.43	7588.68	12587.85	11439.01	21818.63	18184.92	100	17501.3	7823.59	7763.36	11958.54	8201.62	12660.47	7227.6	10015.72	7234.36	7821.73	15520.9
A0A6P6JAI9	2745927.52	3688130.97	3031142.14	3807907.86	3735608.71	1311841.54	3201294.38	1363524.02	2382420.35	2215815.85	1929770.61	2407390.23	1932919.82	1848034.54	2237691.58	2558750.09	2863092.15	2369131.07	2852168.05	3021650
A0A6P6JAK0	250808.32	283533.94	285322.39	345996.47	301094.87	413641.78	422808.92	408431.07	500474.64	350781.39	227977.06	208318.19	253571.75	198324.09	355728.71	327841.03	181594.24	341266.9	237215.81	328364
A0A6P6JAL5	100	10442.35	5559.36	12323.82	3586.73	6769.02	4425.8	9378.01	100	100	6260.94	5725.31	5486.89	5160.57	3145.2	7167.36	7285.03	3023.19	4505.15	7512.32
A0A6P6JAM1	55409.33	46419.89	50301.91	51369.45	60535.08	48400.3	69123.57	46075.64	56659.28	67958.37	42083.52	47202.34	51409.14	47119.57	48226.63	41127.74	48840.92	59037.95	45012.41	67983.6
A0A6P6JAM7	494739.68	698974.77	639170.22	891505.96	660903.28	388800.32	667343.65	420922.6	652976.58	655117.92	726696.43	813683.31	849054.73	887045.3	803910.96	945043.09	1132822.78	1052308.5	869350.96	1585600
A0A6P6JAP4	26318.08	23265.67	29754.59	17701.83	28895.38	32010.94	37723.32	29850.75	22268.23	41040.9	23851.22	29669.92	20831.08	26320.25	26770.99	23270.87	24387.93	25573.31	21941.82	19504.3
A0A6P6JAQ7	15450.09	10206.27	18226.14	12602.49	100	100	100	100	9279.29	17025.26	100	14975.24	3516.92	100	7912.86	16612.7	15377.19	13674.14	5581.25	15176.7
A0A6P6JAR6	29160.42	34888.05	35875.95	34964.03	34811.53	17886.34	27551.93	24044.31	30754.07	25061.33	24561.5	25367.45	23485.56	30116.01	21914.82	35525.44	25066.43	27087.36	21051.78	29408
A0A6P6JAS6	5013453.17	4629256.17	5161804.69	4604835.42	4968877.3	1832827.52	4525368.21	2690708.43	4396096.8	5104194.96	4198479.01	4414326.76	4042602.97	4398586.89	3931912.68	5314719.46	5062283.56	4891508.24	4688534.49	5104560
A0A6P6JAT3	63822.04	61845.74	59042.61	40878.56	47617.16	47656.02	50636.49	40525.55	42202.66	63622.49	83132.57	72153.44	56324.95	77178	66072.59	75936.55	68283.6	77122.93	69867.15	60077.4
A0A6P6JAU9	6043.35	8887.4	28172.72	6698.59	100	6684.62	100	10242.5	12167.63	8863.29	3053.86	17342.41	3188.39	7297.25	100	100	100	100	100	7942.37
A0A6P6JAW4	3015406.32	3135325.93	3367010.13	3221289.76	3079501.32	1348149.59	2707919.06	1656104.01	2348067.82	2460719.68	3216214.66	3417168.86	3422745.81	3239245.73	3007098.84	3279612.58	2874176.16	3442799.88	3246378.51	3709470
A0A6P6JAY7	75799.57	97213.73	76652.19	62909.41	63156.3	25425.21	112204.87	38777.26	58062.59	28471.8	106436.32	80755.35	99031.52	93921.38	100757.65	73970.82	76287.26	115767.01	67082.37	82249.7
A0A6P6JAZ8	100	16095.63	100	13063.78	12539.7	13077.86	100	14994.53	6271.31	100	14017.74	100	100	17226.22	8743.07	100	100	100	100	100
A0A6P6JB00	197351.37	183932.13	169950.07	166283.78	125623.54	170474.57	148085.44	174342.16	220617.51	168466.87	185611.91	225769.81	199025.87	179348.95	201478.31	204142.54	135690.27	246998.67	150051.76	202153
A0A6P6JB02	69821.93	82489.64	80789.14	98243.5	79185.56	33057.04	74639.05	35581.57	65995.14	49296.09	85510.8	93580.96	86687.47	90337.85	94413.35	95245.9	90946.52	97547.99	73877.65	103849
A0A6P6JB18	4561.9	100	100	5558.75	6099.28	3716.92	2718.19	532.81	1701.28	100	10409.91	12305.63	100	100	1416.92	24277.52	5178.27	17927.58	34283.17	11401.3
A0A6P6JB20	32369	32196.56	29700.49	28762.87	26729.4	20118.63	24516.86	23272.95	36164.99	26748.5	28187.45	29618.06	28353.48	24288.75	35245.34	26976.52	25457.01	21145.68	25586.94	35772.2
A0A6P6JB22	279890.37	644055.11	446473.36	697489.31	100	351122.08	323706.82	342210.06	478376.1	615429.1	804244.77	429138.69	783378.3	415764.47	643753.7	259237.52	481258.68	2110310.42	100	515684
A0A6P6JB32	299939.74	236033.31	277279.87	270823.4	234960.85	106314.48	166115.15	103823.63	120042.66	251775.68	254002.25	318779.11	302010.17	237652.34	263292.99	258344.31	239743.49	228698.24	199247.78	246142
A0A6P6JB37	215014.55	258792.45	321148	149523	158865.43	299741.2	253637.88	321525.3	286642.57	277620.62	264415.06	278826.65	257259.78	127771.31	99302.85	257225.38	240551	185766.26	326478.87	302395
A0A6P6JB40	6205.26	4417.86	8478.94	6607.46	7847.52	3697.62	9347.35	6244.94	100	100	7526.5	7800.81	6954.11	8037.77	4534.07	6344.21	5242.46	10247.31	6998.66	16452.1
A0A6P6JB42	31959.95	100763.12	50797.48	29443.61	100	12916.51	100	100	100	35655.39	80244.48	164193.52	21141.94	117960.55	215964.17	266012.13	229451.61	79834.57	144110.14	312114
A0A6P6JB57	14355.66	16829.23	17141.97	26286.86	20037.41	18142.57	23989.16	17065.5	36417.68	20918.73	86725.37	77729.78	108945.6	50905.44	70824.01	48200.25	44430.19	50658.77	35202.45	81210.4
A0A6P6JB59	24242.09	30466.53	21903.49	28964.49	35301.46	18675.14	24066.14	32297.5	23767.18	20566.93	36412.25	37510.07	41830.98	30358.42	37313.92	25433.94	21425.72	21215.93	15871.1	26438.5
A0A6P6JB60	24683.05	22993.14	32543.72	28010.74	23920.4	26698.6	32849.13	36667.98	41565.96	22107.62	31785.9	35082.19	20598.3	26601.56	26168.71	37194.43	36735.5	32905.31	44227.51	38078.8
A0A6P6JB64	1329405.43	322034.64	618263.55	178952.62	12852.76	352349.5	964206.97	332124.64	550591.57	320176.98	4725293.38	6289851.03	3141207.36	1546722.24	2189371.89	7272847.8	6984614.95	11092629.79	5238393.08	6226380
A0A6P6JB73	17562.54	24386.23	30617.84	100	100	6325.8	25729.58	100	100	100	27177.04	28784.35	20395.71	19578.37	17707.14	25891.69	13441.48	27565.6	100	19722.1
A0A6P6JB77	100	10659.78	14722.46	13828.98	100	8979.51	100	100	7759.56	19254.53	13980.68	15345.02	19790.8	100	11797.64	100	15648.09	14881.2	15432.98	19966.5
A0A6P6JBA3	104210.35	115420.3	106420.9	113333.51	102065.05	63548.51	110435.9	68615.53	82075.36	87919.14	109842.9	109557.71	117595.61	103772.03	119553.1	113624.46	111917.8	110481.93	115836.56	111259
A0A6P6JBB9	48569.45	52899.34	20827.46	43522.74	46922.09	49785.99	48757.57	46201.63	13034.66	105756.18	25466.55	37598.23	10570.66	20887.71	16430.25	30423.79	25961.03	12332.95	26811.91	29133.2
A0A6P6JBD4	75503.21	82936.22	74433.91	67104.82	63785.6	49734.33	64801.61	59153.13	87876.12	69667.77	75372.73	81922.72	68480.95	75106.7	70584.83	65847.29	68331.86	80156.24	82516.04	91298.1
A0A6P6JBD7	92362.51	76105.43	76812.17	38191.42	54958.16	6073.06	76751.8	1703.93	100	30380.87	100400.8	105053.86	76050.34	94315.73	126440.78	87825.51	54545.1	60747.01	99748.85	111535
A0A6P6JBE0	51799.21	50910.72	61126.71	46654.25	56795.82	35649.42	50279.22	36395.37	53814.98	58742.48	57366.35	66313.08	67329.63	58014.75	63846.37	63320.83	64212.03	70720.62	70928.5	52601.3
A0A6P6JBE1	815435.81	885467.57	793493.8	1046647.81	993568.38	471508.99	838597.37	489400.99	853187.87	805114.92	864379.53	863408.08	975408.78	751293.85	900664.49	905332.2	763497.28	974684.08	637090.25	903537
A0A6P6JBF4	100	10007.21	10190.93	18279.84	100	11549.47	100	5040.56	19871.54	100	12796.25	17267.33	11736.81	26521.87	24998.57	5337.82	38098.46	18449.94	19362.68	82527.5
A0A6P6JBF5	449854.25	440626.55	427397.69	355738.7	386014.26	316977.93	426746.74	354341.07	402746.99	452650	396673.67	425025.44	447248.14	391776.07	397545.2	492620.26	395319.6	431854.6	423747.37	488269
A0A6P6JBG4	21590.74	10889.48	13724.85	12665.01	23614.61	14449.97	13891.85	23589.95	16292.66	16709.88	18624.78	14976.99	18995.88	16400.44	8078.61	22190.79	15606.95	17464.68	19820.15	7585.18
A0A6P6JBH2	233397.17	195135.89	205354.92	244061.73	249699.89	111310.1	239514.15	128861.21	210914.83	208636.55	197084.67	212845.07	174156.65	194919.97	169281.93	245366.65	237958.32	235290.64	235492.56	218046
A0A6P6JBI0	76233.46	69013.75	90572.87	58555.7	48354.66	31953.83	58423.83	29556.17	38037.14	48789.84	99433.74	101162.62	95924.78	132240.63	167751.33	123663.83	115921.7	122915.09	90338.7	131032
A0A6P6JBI1	32528.61	28293.89	29667.11	27623.39	29686.75	38276.57	29923.43	35909.16	34462.11	48283.78	45290.86	69318.1	44317.27	53094.41	55447.37	66885.42	81621.91	54137.67	74971.39	67994.8
A0A6P6JBI5	2104461.97	2056091.76	1964696.54	2420249.24	2225674.13	1382561.64	2324859.03	1624450.81	2101682.11	2203641.53	1831506.84	1701135.69	1995360.14	2008087.15	1625718.28	1873586.82	1795075.79	2062561.94	2231463.57	2401510
A0A6P6JBJ0	26565.01	31210.83	28109.1	24505.04	31870.17	20703.24	35325.88	21550.21	25876.99	28420.29	29939.73	29976.14	34033.3	35660.51	26674.46	29030.7	27228.82	26886.67	34133.7	28022.8
A0A6P6JBJ2	57874.08	63546.42	49284.96	68615.92	61687.94	78097.06	73057.93	72795.7	81056.06	69578.83	35715.54	52302.31	60093.92	56842.48	66136.06	48599.39	56325.94	65922.01	59203.16	51627.9
A0A6P6JBJ8	107582.3	100300.76	100302.77	100	100	17458.78	100	100	100	63002.38	1330590.18	3751314.36	965544.11	795703.35	100	1428068.42	1885901.25	76245.11	189298.81	2648610
A0A6P6JBK5	19560.24	42953.83	41014.31	41471.92	36958.79	18761.95	14657.22	15786.29	22663.33	24570.56	38093.41	40766.96	30045.03	41123.69	22675.19	20704.89	12884.97	25416.64	20727.4	25587
A0A6P6JBN3	25085.48	24352.18	20712.05	25988.72	27251.59	20906.89	29475.9	18192.4	24752.57	26315.36	26346.74	27512.42	25046.48	26300.76	26251.9	25611.61	30524.8	28841.2	29160.15	28824.2
A0A6P6JBP1	35494.11	33264.43	19359.79	37268.47	9657.85	21155.29	21809.26	27867.85	26267.86	26165.17	26002.81	31198.88	35425.5	23808.82	25725.69	53426.68	43181.15	59694.54	51601.87	70814.9
A0A6P6JBP8	153389.14	137889.66	145898.33	130859.3	142381.21	109794.83	146438.2	121853.89	129853.37	158089.98	147887.22	147964.36	138284.47	145147.28	142733.95	157524.32	161983.32	151407.04	151639.89	164681
A0A6P6JBP9	11989.94	14130.17	13123.11	9123.51	100	8740.39	100	11728.21	100	100	8995.74	4217.81	14518.32	100	13850.88	8484.02	100	100	100	6518.13
A0A6P6JBT2	39880.68	41987.86	43841.72	50363.14	48320.23	8558.47	24223.74	12221.66	47493.15	26018.97	36185.05	35828.84	39568.75	26288.34	26630.35	29176.89	33179.48	31084.73	29145.06	48830.1
A0A6P6JBT6	13369.28	21123.3	15221.18	16263.39	12084.92	16259.31	15068.61	19565.28	17357.24	11249.23	21563.13	17039.24	28831.26	17813.67	51395.04	23546.1	13447.54	35364.4	26340.38	15982.7
A0A6P6JBU3	27929.52	28043.42	30463.78	33813.86	100	59337.39	32534.38	57772.15	100	35504.28	100	26001.34	100	34575.36	36357.94	100	100	100	100	100
A0A6P6JBU5	21240.5	18609.83	23053.32	25557.77	19528.76	14349.03	19947.67	10535.98	16707.2	11955.04	17740.49	19740.26	16452.89	18662.3	20823.22	22867.18	23835.36	30321.46	16027.32	19435
A0A6P6JBU6	26832.77	27301.61	24031.43	23068.43	16558.24	14144	27820.79	17358.51	23558.35	19714.45	24983.11	30446.88	29092.52	24260.74	19139.29	32458.5	36770.69	34850.84	39327.06	25813.5
A0A6P6JBU8	67436.01	64182.47	73801.38	68123.92	90370.3	80643.23	122096.73	84753.06	93838.73	70501.44	61977.4	50666.31	47499.3	55617.54	54860.88	67748.79	48189.14	67773.35	57188.28	73287
A0A6P6JBW4	26739.02	19851.84	25720.29	40676.2	25908.5	19301.51	24173.92	25862.44	34087.21	30458.14	23977.25	24894.22	31785.63	20815.1	19137.56	20366.59	24052.81	40150.89	26059.49	29198.4
A0A6P6JBX0	660184.99	903453.57	1647415.96	1359324.34	1055108.26	132225.99	651998.77	277574.44	718593.95	1165044.71	4551940.83	5106108.91	2503759.09	2526565.14	2228705.27	2807104.22	2234629.52	2483163.24	1681160.75	1801840
A0A6P6JBX2	805150.16	866186.76	800095.56	869507.1	890086.18	685333.47	870255.43	664613.38	815065.67	845847.91	912702.8	884220.32	934458.71	819368.11	956539.44	814133.06	826352.19	764235.75	702921.87	1002500
A0A6P6JBY2	11472.84	14069.08	11531.9	9036.41	7695.56	11459.2	17072.17	14506.22	8129.79	19502.47	10941.52	10240.72	11574.01	10578.71	5278.96	15050.17	9369.73	11480.69	16916.53	11478.3
A0A6P6JBZ4	16901.65	24190.86	21662.97	14913.98	14977.77	6680.81	11955.43	13115.5	13556.76	16620.66	24801.53	30291.56	24148.87	27108.87	18450.07	23029.16	16702.66	13915.44	23105.44	15365
A0A6P6JBZ5	52783.45	47650.83	42420.2	39900.22	40590.95	33165.04	41580.42	34347.14	59839.02	37571.96	44311.05	51328.49	46996.9	52729.89	41776.67	50173.83	53895.06	49824.97	56160.72	57208.6
A0A6P6JBZ6	1160530.98	1526414.09	1188445.7	1347168.25	1410711.36	971351.86	1716401.83	953916.7	1671143.53	1147932.11	1127360.56	1060730.07	1367039.84	898667.36	1294521.56	1455474.95	1111769.88	1416385.96	1374603	1872950
A0A6P6JC03	145241.23	152442.55	162048.11	191317.1	139722.12	112090.76	108707.19	90287.9	137669.82	144921.52	126339.49	143529.6	133688.14	128220.96	115663.6	171875.69	177793.18	138960.62	183508.05	153796
A0A6P6JC12	2393164.37	2717907.37	2232697.37	2294319.47	2126578.03	965909.49	2328904.55	957124.85	1713086.12	1925374.15	2585791.24	2362167.46	2676884.98	2456098.47	2138540.78	2888355.04	2708300.48	2846947.25	2006209.7	3016320
A0A6P6JC24	21229.68	20892.39	22956.59	24807.66	24744.39	18855.3	20196.77	17402.98	31050.72	24306.5	20250.67	14049.41	17823.62	12873.02	17727.87	22931.8	23277.99	23342.17	25706.05	17361.6
A0A6P6JC36	100	100	10985.56	14388.8	100	100	31777.63	100	18633.36	16867.2	12088.89	12622.81	100	12669.77	9002.13	100	9454.94	100	10936.14	7630.74
A0A6P6JC37	136411.43	134654.96	148506.12	163227.39	137053.03	98501.72	133217.22	101316.29	163450.66	119928.05	144537.09	136553.19	135388.85	124040.83	132031.66	134772.73	153127.65	130313.07	171362.91	157988
A0A6P6JC39	11902	15540.61	13924.22	14780.81	22706.87	12238.1	31304.34	11630.26	14313.61	15404.24	16984.05	12444.83	13233.58	18834.9	20317.19	16177.34	6726.36	14578.28	9736.71	13315.2
A0A6P6JC66	2708651.09	3071868.71	2789570.57	3665946.68	3146610.13	2831598.27	3433649.48	3024823.04	3182316.75	3482472.59	2981004.46	3532386.05	3346236.21	2797398.99	3284660.8	3016891.58	2580944.87	2687902.38	2763932.28	2885560
A0A6P6JC75	28052.76	34813.57	19934.8	30392.52	43085.7	28595.68	45542.22	30858.28	31478.22	41501.75	27817.01	24781	34914.65	21225.22	44901.33	48112.19	37875.43	27289.47	23132.55	46605.2
A0A6P6JC79	4625	100	100	100	6432.29	14054.88	9666.06	14276.04	12459.49	15041.05	7039.57	10775.3	100	2717.21	6171.99	16679.55	35329.67	22445.61	45956.87	17562.3
A0A6P6JC91	271042.69	262467.36	244893.39	248573.19	277799.83	198540	232562.79	194746.6	249307.56	219223.75	195026.69	238620.85	183516.41	207866.51	227080.17	285713.06	257958.58	221849.31	225620.41	258631
A0A6P6JC93	267853.06	215720.73	190454.48	204399.06	261857.06	239044.58	269521.23	227556.92	295366.44	245243.8	237913.62	264181.99	290415.13	277587.98	256877.46	284626.1	320531.82	304004.34	372108.07	268450
A0A6P6JC98	70363.52	73547.49	63040.38	44383.35	67673.67	60447.2	100378.29	60092.37	61183.72	68374.83	88224.05	89316.26	39740.17	99747.82	65914.96	121182.81	114428.77	68415.45	162482.87	120501
A0A6P6JCC8	23863.43	34141.25	27330.46	28153.6	32037.69	19840.91	29734.45	24975.84	31608.89	24797.09	39168.84	27734.25	27496.21	30104.86	28922.13	38501.5	33724.75	34929.89	31512.27	39680.7
A0A6P6JCD4	33682.66	43353.72	34948.15	27249.76	29151.47	24766.83	31414.28	20547.82	15398.76	28251.57	31138	28157	32999.22	18640.81	39188.81	41849.19	27610.27	36487.58	31197.42	30478.7
A0A6P6JCE0	17500.07	13873.98	15816.81	11181.23	8000.99	16092.97	100	17833.58	16586.87	23427.99	17416.59	21533.88	16218.05	24613.75	21212.08	33358.68	29230.38	40905.55	17027.22	32128.6
A0A6P6JCH1	343654.42	297623.55	331533.83	318255.91	352630.65	218737.41	291590.84	231032.16	302028.41	301342.93	317936.99	310365.59	294896.46	307060.15	334579.83	313576.85	320172.29	340779.39	281635.4	333162
A0A6P6JCI7	1058711.19	1393353.27	1307534.57	1507710.88	1320045.88	973117.37	1265064.31	1033450.74	1404552.1	1424012.93	1227008.45	1250050.32	1238134.28	1180146.91	1168740.59	1358578.48	1400415.67	1289706.7	1488298.87	1486110
A0A6P6JCJ1	23302.27	21841.48	21032.57	13198.87	18155.79	16504.94	24631.67	15280.15	20321.5	17937.59	26812.16	21685.7	20497.41	23387.45	19547.33	21782.26	20557.07	21569.02	23233.71	24717.7
A0A6P6JCJ4	32588.49	28414.14	26243.61	26518.1	36105.64	29620.9	25253.1	21857.63	25108.49	100	20676.48	22762.51	17633.24	14730.47	20673.45	16944.8	21265.47	23034.14	35648.72	20518.9
A0A6P6JCK5	2496726.88	2413190.9	2500411.53	2681513.74	2802235.73	2006430.66	2873775.95	2123162.1	3188892.3	2766921.28	2368929.81	2310431.65	2251563.1	2564341.36	2468723.8	2562344.23	2687199.51	2379345.31	2387269.02	2871640
A0A6P6JCL0	721069.52	807246.11	741523.96	716264.52	655722.27	618962.66	711568.09	662326.4	845698.32	732889.92	806579.57	791398.03	734002.83	783686.94	789245.19	997914.73	831302.99	852181.38	791902.65	921265
A0A6P6JCM6	30278.09	37223.3	40933.3	29959.37	29281.48	19155.89	33905.55	23654.04	24089.75	18810.36	43804.11	42166.29	31090.43	45381.7	38322.42	39700.94	41665.92	33736.65	37974.93	42369.4
A0A6P6JCN0	162342.27	163857.65	135414.48	225484.85	187449.59	137121.82	149900.3	133759.08	138791.42	132734.24	132029.88	115841.36	179835.58	139450.48	214976.96	136915.65	96206.57	140984.54	99222.25	124038
A0A6P6JCP0	56575.17	78202.86	69507.88	35948.49	61684.21	41606.17	60334.49	48524.5	42842.65	62430.82	70813.4	85671.81	23456.81	58071.68	50523.44	56199.4	74648.69	27661.97	35587.09	18508.4
A0A6P6JCP2	14717.44	14446.81	13205.88	4570.63	6362.8	14397.62	10734.38	100	14538.11	23138.55	17811.97	17054.25	13368.88	14709.07	13018.92	12753.51	9812.98	17642.36	5864.47	10587.8
A0A6P6JCQ1	33656.29	38110.65	38582.87	20515.1	25177.36	21773.07	28489.14	28070.54	23307.36	30511.51	44549.35	46218.1	33762.43	33125.59	39129.82	22904.97	20114.29	24325.45	23206.87	20598
A0A6P6JCQ5	140267.76	132590.48	130631.69	152804.23	130441.17	153562.54	155640.82	131224.49	163416.84	171457.64	149087.4	144599.14	133264.09	168960.72	181392.44	189021.97	138260.84	161105.36	142939.4	158100
A0A6P6JCR2	79920.8	78604.68	59635.84	114972.29	93213.81	96081.44	97530.51	93515.51	101257.26	106012.82	109163.59	121354.87	113218.5	90286.18	123176.85	92716.35	77089.1	75376.47	91378.58	111962
A0A6P6JCS5	30452.18	28207.04	32119.26	27291.71	29768.96	31672.57	46017.38	39156.09	30682.49	44313.79	23597.53	24955.3	29160.44	29570.35	25607.33	22251.82	30468.18	33087.26	27407.74	28584.9
A0A6P6JCT1	37479.47	31228.09	50815.33	22223.35	23572	22179.06	51655.45	12443.04	23691.65	100	26111.26	28519.04	27649.03	28885.17	22947.15	26366.87	32763.91	32924.05	30981.78	23895.4
A0A6P6JCU8	11790.73	17533.75	10826.14	8299.93	13833.1	4552.17	100	8892.82	11425.53	7440.86	24370.27	22583.8	18203.2	24456.55	17863.31	26264.47	22007.32	38028.81	22379.67	37231.9
A0A6P6JCW0	27880.99	30090	33481.04	23949.42	21766.23	100	100	100	100	100	30725.31	27940.7	18144.53	43320.91	33488.17	6293.13	9626.63	5525.38	5598.19	100
A0A6P6JCX6	36025.59	104867.17	66861.44	187694.04	157043.95	18350.13	100	14677.22	11393.12	31848.46	243143.25	348351.24	661431.91	298304.62	264532.26	363637.12	300619.05	497002.32	193586.58	814463
A0A6P6JCX7	100	100	4470.25	17844.32	100	4398.49	100	100	100	10057.55	6174.07	100	5237.07	7030.05	100	3713.76	12203.69	100	9557.16	3241.14
A0A6P6JCY5	33833.33	35947.79	29485.12	49339.2	36236.28	31456.65	42328.38	26025.26	26882.67	34344.57	41558.92	31382.75	44453.56	35990.49	43250.46	35611.75	32742.66	33025.82	41935.27	46397.1
A0A6P6JD01	125950.61	151315.71	153119.68	108711.45	133425.5	84231.82	112126.21	90125.15	69855.46	118822.72	161474.41	149659.41	146013.59	159621.37	163962.29	206906.45	200545.69	183540.71	179437.77	204623
A0A6P6JD16	60360.1	59360.05	57981.19	57392.92	63500.52	77165.18	90733.66	65478.63	89805.1	80457.79	56025.03	51767.36	59587.83	53391.94	51285.17	68448.44	73640.37	67425.36	59318.94	81210.2
A0A6P6JD21	126552.08	129362.25	124241.69	95510.67	100979.43	116032.45	64879.99	102075.5	121664.94	160399.76	122147.05	106402.52	103871.32	124227.58	120507.44	85679.19	168184.79	150236.99	130624.89	207754
A0A6P6JD42	4661.16	100	15444.88	100	15674.84	100	100	7092.11	100	8959.47	100	11698.82	100	4251.28	100	9999.29	100	100	100	100
A0A6P6JD55	18379.84	15765.24	11261.69	20950.71	18615.2	17226.04	16577.9	15313.63	23421.58	17407.45	16722.61	18008.64	15695.26	22691.85	11865.49	24015.95	15096.58	11520.73	14710.17	13995
A0A6P6JD70	10704.52	17127.59	7106.08	10320.8	9627.42	7758.96	13833.13	9434.78	14930.11	10637.92	11229.64	8732.51	15445.13	8807.77	7735.26	14109.98	15196.95	12553.99	10907.08	7167.21
A0A6P6JD75	147303.01	141771.29	141386.49	99966.38	129933.33	103359.17	173219.16	96054	127999.07	147531.5	152914.69	155174.76	174536.69	158798.21	175983.3	146555.89	144116.24	178685.39	133361.55	166071
A0A6P6JD84	6592.9	14090.12	15534.11	22136.34	11527.76	9149.61	11665.31	9732.78	7769.97	10354.59	12457.23	16502.44	18500.58	17229.21	13143.03	17308.38	100	12837.03	10361.69	9752.58
A0A6P6JD86	37612.28	46379.29	40506.71	38749.41	32679.16	33191.68	43014.52	35616.69	36237.79	48685.24	43649.49	45043.73	34260.96	41244.9	42702.15	36797.43	40351.12	37040.7	35840.02	41726.4
A0A6P6JD90	44098.7	44902.5	44009.75	33637.92	33579.09	26826.87	22537.74	25191.38	28192.42	27030.62	46140.37	36368.31	63800.26	37216.88	43549.18	51357.96	42531.59	57272.37	52357.25	44630.3
A0A6P6JD94	36739.84	35582.33	42304.33	29315.01	29957.11	32987.72	75942.05	30392.24	20886.24	34336.41	34411.73	34211.18	40597.89	35304.59	29076.56	38422.93	47884.5	35944.5	49619.48	60066.5
A0A6P6JDA8	18334.17	21847.2	25551.16	12512.83	11238.68	14052.88	8480.52	14500.3	28484.66	17025.54	7435.47	13739.79	13359.45	16466.52	13456.18	21878.55	16252.57	16182.36	9754.39	19453.4
A0A6P6JDB8	4126379.68	4723934.41	4223510.48	4550681.42	4239401.73	2247176.83	4135827.86	2362363.81	3438237	4279584.4	4207521.35	4378454.39	4334068.99	4194203.65	4285100.29	4299602.48	4056051.2	4131972.21	4505131.07	5152890
A0A6P6JDC4	4199967.33	3665898.79	4382409.7	4922538.9	4550998.46	3665785.32	4936531.48	4442941.31	5511628.81	5395739.2	2436041.66	2775169.53	3166875.27	2503511.4	2564449.94	3574438.65	3572257.55	3383436.13	3350560.4	3528490
A0A6P6JDC5	19244.23	18137.04	19614.84	24810.4	26777.36	16715.58	18034.2	13751.99	15317.79	23195.06	20989.09	21951.1	20411.16	27405.04	30967.71	21171.25	15164.36	19465.49	22141.45	24876.2
A0A6P6JDC6	11561.23	9046.03	6984.77	10523.98	10587.76	7441.71	9449.05	8721.28	100	7199.14	8470.73	7231.49	10350.9	5772.91	5446.23	10381.66	6304.78	4626.9	5403.14	17395.9
A0A6P6JDD3	20256.53	17598.82	19241.89	15874.4	18209.93	16143.78	11083.96	15651.73	10641.73	6487.85	25651.49	35296.28	11774.27	14309.64	19377.37	16611.35	7054.45	16927.93	3993.25	19374.8
A0A6P6JDE8	300906.73	328367.44	313606.69	325079.77	294071.47	181136.7	291242.48	211055.98	337385.12	257842.45	299263.14	285834.38	334651.63	246407.87	305341.44	304245.65	310399.52	352459.02	254848.16	339949
A0A6P6JDF1	79995.69	65837.66	80844.72	84896.39	88031.35	86491.67	134150.87	85259.2	115783.58	113271.09	59263.6	51084.36	56531.31	51844	61514.86	115000.11	122899.92	104249.25	112869.46	121611
A0A6P6JDF3	1931941.2	1683414.41	1993974.02	1375081.55	1729094.38	1204943.88	1912253.61	1129329.21	2068917.1	2065953.19	1410960.49	1585144.68	1184031.32	1662000.01	1673444.36	1623023.89	1842978.34	1670861.54	1548723.81	995665
A0A6P6JDF8	6101.67	7603.5	3965.77	5420.02	886.71	100	100	100	100	100	5264.61	9170.12	3918.36	4212.31	8540.64	10278.1	4131.07	5511.87	100	100
A0A6P6JDG3	29476.26	23610.27	19683.73	16979.32	19413.56	15797.82	100	25345.48	19783.62	40357.79	19446.88	23831.59	15734.43	26730.83	30422.5	30226.26	16000.61	19733.96	33961.47	28104.2
A0A6P6JDH5	13823.02	11991.68	10118.15	13972.29	14203.48	9264.14	15167.31	16874.88	7620.86	18646.28	12082.06	14565.21	15910.7	8909.83	11596.63	21197.99	12613.78	17484.08	12765.82	14407.4
A0A6P6JDI1	3718466	3677933.15	4047901.09	3693750.3	3548136.48	1139236.29	4131913.45	1278305.64	2204758.49	3146048.31	3887478.87	4031015.66	4121753.94	3742257.86	3885675.18	4199547.81	3865623.42	4131593.56	3854052.16	4399260
A0A6P6JDI3	11102.67	23442.68	27867.92	24695.24	25434.55	15225.18	31265.85	12072.7	8501	33742.8	21767.02	17281.8	19336.56	18713.15	19241.94	19009.34	15278.85	27419.63	18263.76	20474.6
A0A6P6JDI7	78345.28	87487.4	88372.71	94204.58	108676	71567.06	58700.36	51932.62	70531.71	89577.04	63156	80782.71	53047.14	64460.28	77386.39	92459.33	99955.14	66937.56	76634.02	66837.3
A0A6P6JDK0	745129.84	667263.7	657835.31	635843.31	665078.62	375250.43	671359.2	413704.27	649015.28	479218.54	627935.47	596433.46	606154.71	631769.77	661687.05	721627.06	667092.31	744662.09	682767.57	751688
A0A6P6JDK3	88628.34	81285.74	84604.09	120066.88	95733.91	90034.96	116910.6	90674.9	111235.18	102711.68	61851.55	58045.3	40982.6	45902.7	44785.16	59085.66	67284.79	117430.26	77122.13	88770.7
A0A6P6JDK5	59526.99	70882.67	62842.21	85791.47	67358.62	42305.15	55517.8	39304.04	58062.03	54649.82	70610.24	81809.87	73999.06	63679.55	57028.65	84379.88	67981.08	66041.66	68413.4	59527.7
A0A6P6JDK9	123710.99	111022.78	125419.82	98776.36	112875.87	95119.63	154510.51	60136.37	106051.77	124013.95	129879.02	124605.86	118291.89	135406.33	164310.23	111446.66	76293.61	108570.66	77508.05	110971
A0A6P6JDM2	5022.3	5315.96	9014.19	5122.04	100	5794.77	100	3169.45	100	4809.49	100	7673.92	7626.63	100	1916.73	100	100	100	100	5164.48
A0A6P6JDN0	73204.6	62613.67	68893.57	55646.1	50359.93	41327.75	40228.92	54091.81	43739.83	55168.57	79955.82	77271.1	56780.98	70814.61	76244.65	68795.55	72012.27	69969.17	57826.87	73420.5
A0A6P6JDN3	208032.93	176579.55	221380.78	271979.6	261792.56	119951.88	132603.84	101710.31	151221.08	192178.99	189876.29	186774.5	278641.32	141753.13	247032.7	174124.21	201595.45	299297.65	216487.72	239563
A0A6P6JDN4	396156.89	341257.31	256661.71	222375.45	388766.02	397828.21	392847.73	526532.97	576564.98	772760.34	491183.92	516937.56	189027.33	355947.13	165945.85	552970.82	850426.52	454020.16	899770.74	327617
A0A6P6JDP4	84126.12	83166.02	84398.98	87071.05	83674.86	52060.27	99464.3	45224.01	81609.91	82628.14	64423.48	64675.88	61285.22	58687.41	69009.85	84749.75	72814.78	66453.54	57292.96	57007.7
A0A6P6JDQ1	70689.72	58397.77	61340.33	66203.8	67010.76	52053.6	50680.41	52993.72	72566.84	64869.39	60876.38	59865.82	60054.92	60860.52	62359.98	68483.22	66022.97	73214.44	66033.7	76069.8
A0A6P6JDR6	11853.02	13476.13	11057.79	10300.33	9216.24	100	100	100	100	100	10631.64	9668.82	13566.44	11304.86	11831.61	7618.17	9086.83	6980.75	6545.46	9421.97
A0A6P6JDS5	261576.57	355171.57	257470.87	178427.99	177251.99	189509.81	199233.15	176802.77	262399.47	253912.21	383912.4	359609.49	241180.72	312644.54	316075.7	261772.79	243404.2	239349.83	369341.8	110016
A0A6P6JDS7	3784680.59	3737966.48	3755292.75	3832338.85	3971983.98	2363731.04	3619818.24	2527910.48	3495096.69	3325855.7	3787739.91	3781346.19	3677511.29	3899509.21	3833355.49	4171298.45	4076690.73	4018526.96	3755136.29	4267370
A0A6P6JDU4	22681.15	25742.77	23341.01	24696.25	23911.41	16228.99	29000.64	18999.42	21103.61	13779.06	27962.53	26431.83	24862.03	21439.71	25922.13	31299.37	32056.76	27392.08	27529.07	39556.2
A0A6P6JDV4	31625.53	25414.78	35643.84	49371.92	36847.05	18055.83	20042.63	21900.15	30889.81	25121.74	36453.32	31439.41	22537.28	33170.56	35531.18	24697.58	42496.5	23155.59	31008.34	32373.6
A0A6P6JDW2	2056943.69	2121911.55	2087715.59	2086331.54	1838447.12	1516517.62	2158496.45	1343122.69	2199385.33	2328581.12	1552724.03	1805003.42	1727396.84	1760080.39	1752019.79	1541831.2	1498768.27	1529045.51	1125527.15	1180980
A0A6P6JDW5	570943.21	563591.99	523808.08	438626.78	491439.69	320282.5	459164.27	319315.41	435605.93	483228.47	558664.56	577056.48	567505.5	491627.87	614175.58	513143.67	444909.27	446787.84	390127.27	457462
A0A6P6JDW9	187894.19	157595.91	107676.7	109323.83	148886.78	103545.7	226912.18	103889.04	159912.07	126090.25	140633.31	108934.96	143630.08	122671.92	133899.24	180007.55	152252.85	164663.77	161445.41	137113
A0A6P6JDX0	15908.48	20946.1	16659.99	23415.93	16545.52	11648.65	6993.01	6886.84	10572.4	13625.16	18283.21	22221.48	18893.19	20212.05	18216.55	8918.73	14735.99	10965.15	22574.58	23671.5
A0A6P6JDX6	100	33573.41	100	34757.37	42966.24	6207.24	33887.76	22123.39	20495	100	31551.42	27972.3	100	26692.21	25720.67	38983.17	42071.59	35849.36	32888.09	100
A0A6P6JDX7	2467681.47	2966032.85	2675586.29	2577739.13	2487095.96	950933.38	2043573.76	973500.42	2221892.49	1918555.05	2765900.51	2907714.89	2725076.33	3080779.6	3191537.41	2983720.86	2776025.44	3161449.22	3230552.72	3058920
A0A6P6JDY3	3836.38	4895.91	1946.5	9248.87	100	2332.79	2005.37	6511.2	100	4754.64	100	4318.04	2860.09	2730.96	2701.07	4178.68	1293.71	1082.72	4197.97	3703.03
A0A6P6JE14	32397.6	55378.75	39546.64	66768.19	27003.94	27628.1	29834.28	39353.02	50027.93	42520.53	64396.52	75548.88	64358.63	64814.74	71631.13	82418.8	81528.67	84857.63	64753.11	113314
A0A6P6JE17	2290307.88	2285325.89	2232743.61	2290115.11	2285678.69	1541303.81	2356005.78	1593903.32	2473256.83	2345916.09	2574599.86	2400831.13	2486760.95	2310804.61	2273490.71	2658988.83	2713991.49	2651428.37	2513292.35	2934490
A0A6P6JE18	100	5854.5	100	8266.41	100	100	6004.33	100	100	4054.27	4303.62	10452.6	100	100	100	12899.69	7687.33	5316.42	6388.81	11919.5
A0A6P6JE55	20471.55	7548.01	17392.49	4996.93	32622.74	14834.77	32858.02	11445.94	31660.37	100	100	100	100	5044.77	17039.38	100	100	100	100	100
A0A6P6JE65	86641.55	82991.41	76028.27	88074.34	68736.5	45799.25	57353.08	55453.4	60208.95	59256.14	69479.08	76261.44	83493.13	76586.74	80226.3	79189.11	65270.16	82940.21	60284.31	84122.9
A0A6P6JE79	530007.95	610187.27	1243264.68	1761837.1	1258751.29	619423.22	505910.61	613592.14	942159.7	974258.2	4157747.49	3789010.75	1387532.85	1930440.55	1988787.19	2425360.02	2948534.22	1821433.98	2267066.99	2141020
A0A6P6JE86	177189.39	197755.03	208628.52	199494.58	232210.9	135105.31	199645.2	129093.25	163091.82	193635.46	210546.19	189800.72	190430.67	189196.88	197476.48	251303.28	247143.73	239186.06	249006.5	239436
A0A6P6JE93	49324.63	58420.19	55095.61	58290.46	53299.74	19939.47	51037.76	27581.76	38059.31	66365.7	72325.65	68193.29	55136.42	77302.02	56509.38	80095.2	72183.58	47940.69	65872.39	53803.9
A0A6P6JE97	29237.37	31638.22	30796.13	26784.44	34771.1	25905.81	19545.74	18664.82	24466.06	19695.18	20871.44	18966.53	20590.4	26094.34	22272.72	24297.48	10994.06	17085.08	12698.63	29066.1
A0A6P6JEA2	32184.18	34768.63	26190.52	26989.63	44674.89	32483.4	25251.33	40793.18	18710.2	43115.82	42345.86	29074.17	29820.69	37653.66	51953.3	34191.24	42302.89	55451.42	38356.51	35340.6
A0A6P6JEA6	57434.02	52773.74	42980.6	54186.28	52176.05	36454.95	50296.17	40310.24	47884.87	53696.17	54360.8	58143.23	58830.02	58480.27	58956.78	54587.55	55666.57	59315.32	58938.75	79936.9
A0A6P6JEC1	8464.71	13815.84	15966.9	15611.44	100	25736.17	37537.71	32106.81	21006.95	9222.81	12349.78	13544.22	10055.59	7943.52	15057.83	13468.94	15521.01	12484.5	13573.49	16171.7
A0A6P6JED3	17061.98	20532.1	16963.22	12557.25	7484.86	12922.42	21141.1	6750.42	7883.89	4436.6	8549.62	13350.58	7793.06	7905.48	6356.62	7546.7	6397.91	4814.67	4187.45	2905.54
A0A6P6JEE3	43006.05	35286.09	38193.92	100	41223.97	18237.06	100	13621.1	12554.37	21595.72	10486.4	16114.24	100	6678.65	100	100	100	100	5038.89	100
A0A6P6JEE7	8640.11	15862.7	13029.44	12263.03	6494.24	100	100	100	100	100	4157.47	17836.28	8334	7139.05	9937.73	17110.84	100	100	100	5805.17
A0A6P6JEF0	505187.98	822509.62	1791537.73	1430862.46	1707318.31	196418.32	810204.76	212047.24	491148.63	167262.41	192611.76	424371.37	192506.92	154112.22	119458.13	265188.68	60633.9	57408.6	72237.88	128518
A0A6P6JEG7	20823.58	28064.46	34481.99	26174.17	48700.79	12046.35	20496.81	15216.14	14374.38	32216.19	35522.13	32609.63	19930.96	29656.47	11731.98	33523.86	33295.71	28400.44	26377.58	23301.7
A0A6P6JEI4	172969.32	178341.33	149905.26	129130.02	138547.46	51432.98	130043.55	69662.62	119189.72	94992.01	172215.04	162321.6	166511.08	161152.54	171157.73	164809.47	169954.58	177144.27	142286.01	231612
A0A6P6JEK1	26270.09	27830.97	25535.25	23697.07	25440.28	30952.78	26635.89	31388.87	29106.05	33864.63	18524.71	23846.24	28559.13	27451.36	23968.98	22693.97	29729.69	25856.35	28715.17	29881
A0A6P6JEK5	9892.59	7786.17	7466.03	7449.02	7019.89	6544.14	100	7860.29	100	3951.33	6679.01	9522.81	6740.32	4233.23	7898.66	7987.82	6533.39	8849.53	3126.31	3144.73
A0A6P6JEM1	15400.05	9137.96	12741.93	27659.86	19139.66	14916.83	5930	13676.23	20075.38	11136.75	6471.84	6195.82	100	11559.33	9596.54	19170.35	44888.26	19993.91	30546.15	38729.8
A0A6P6JEM4	7063.61	19595.56	100	10883.46	8837.17	6132.82	100	100	8793.46	100	20711.81	10335.42	18292.32	21366.92	18856.19	37660.99	20146.2	59682.71	23399.93	23550
A0A6P6JEM8	83838.98	95679.9	92477.48	64101.99	82912.56	9570.03	78440.25	10460.61	47209.37	51752.26	81983.65	88558.09	69099.52	84643.32	57801.62	61181.3	52905.47	64091.96	67051.64	71852.3
A0A6P6JEN7	13358.74	7686.46	11802.58	100	10347.47	7249.61	9039.55	9822.56	100	6202.92	10656.59	6607.83	11226.33	14191.34	15354.26	7509.38	100	100	100	5175.59
A0A6P6JEP7	238872	316501.06	332305.99	327846.42	337881.61	265818.12	316364.96	345714.11	330649.88	266398.75	289683.54	355902.5	278652.1	276288.89	266533.18	346161.46	304393.19	299037.33	258567.68	312976
A0A6P6JEQ1	170328.42	178403.16	191737.1	167739.77	174606.52	134320.81	204602.83	149433.84	167194.96	205447.5	166942.61	166892.7	173647.25	169804.72	159428.03	178154.29	178876.59	180328.76	149728.76	174266
A0A6P6JEQ9	187223.01	198560.7	194822.98	145065.47	154579.26	180842.7	214044.25	178958.93	190134.22	240036.82	226499.14	209122.42	183732.03	216269.39	211187	255383.75	242620.72	226121.49	220441.39	217049
A0A6P6JER4	51532.35	56622.05	53403.97	55697.84	58364.29	40665.07	56770.03	59970.04	64999.61	63142.65	55845	70802.01	69107.06	42936.44	74448.12	64234.29	82508.25	73397.81	65875.26	67069.4
A0A6P6JES5	562568.3	761442.66	175743.61	502341.13	532506.24	100	75244.38	100	530297.55	349228.56	218891.01	189971.14	737946.9	949609.51	736733.71	754666.03	952733.02	719371.67	624617.48	681053
A0A6P6JEW4	118433.66	211765.27	142338.06	282993.2	200120.95	120217.47	151085.86	162103.69	304248.13	283350.14	123598.56	134783.52	194997.34	132355.76	102426.14	409326.3	290480.02	333533.81	356826.46	975934
A0A6P6JEW5	25305.69	34448.2	19273.97	29755.92	22905.46	38676.04	47541.2	45618.02	58402.74	29272.86	33675.78	35420.28	27915.95	29129.94	36369.36	28399.35	38628.05	27572.42	25957.69	36941.5
A0A6P6JEY5	147319.99	159430.59	170854.47	109742.43	124294.45	89587.45	156372.2	65077.38	84603.56	129151.43	147674.13	177285	135317.88	181212.83	117219.77	142856.15	142145.53	145460.25	225183.58	160565
A0A6P6JF21	28298.8	35518.28	40012.81	26277.18	26343.57	26606.41	100	45132.9	23561.08	29820.61	54241.69	30440.62	28612.32	16413.31	29599.3	24823.71	36330.88	30048.35	23866.28	39552.1
A0A6P6JF40	100	100	100	19600.65	19896.69	20320.82	20196.21	24580.82	16924.66	18241.86	100	100	34591.76	100	100	32039.12	15223.29	27673.05	30276.84	100
A0A6P6JF41	280265.73	203821.12	301278.89	214266.51	203263.36	73098.76	162154.85	60892.23	166926.3	143902.36	193571.54	264533.9	216594.51	189160.62	173539.47	247102.69	309605.47	326636.59	206581.32	205560
A0A6P6JF43	117430.93	139946.75	129429.52	109674.8	133606.29	81362.48	116000.36	82801.7	131261.48	113130.26	140668.82	151347.08	172691.33	160301.29	169954.07	136340.2	127097.04	160064.05	136625.74	146212
A0A6P6JF51	115306.59	81789.73	60728.52	118716	74429.71	114720.6	100384.84	122339.79	89044.78	149851.47	75391.48	66108.29	77168.33	92389.3	88769.6	87581.38	65470.21	102979.81	62602.46	74826.3
A0A6P6JF54	235000.47	244264.48	258330.88	245946.38	242181.38	230205.53	254315.88	190292.57	227282.3	256914.09	189476.53	174572	256705.45	213847.07	234588.85	246890.53	215150.06	269631.87	209465.14	292143
A0A6P6JF61	100	14221.45	28732.93	100	100	6906.73	22301.09	12632.72	100	14757.54	100	24211.87	100	17914.2	100	41825.64	52074.7	10610.35	33886.41	65616.5
A0A6P6JF68	207313.5	287097.18	276656.59	225733.45	236252.69	95883.4	130657.87	100914.5	109526.48	150786.32	334602.04	283759.79	259333.33	314949.91	253635.45	167182.96	138899.16	163214.47	165008.52	253832
A0A6P6JF76	42946.71	64796.37	63610.21	67436.5	63745.81	33948.93	53576.6	42798.19	57145.87	50307.65	73269.13	59399.31	71905.92	61423.86	84832.24	50393.07	56359.59	64596.9	54756.2	61094.9
A0A6P6JF88	15978.18	36489.34	35320.64	10628.18	9880.15	6914.29	10222.79	100	100	5986.4	16499.24	19755.92	100	9434.45	11470.7	10306.1	10589.82	3038.45	9488.49	100
A0A6P6JFB0	937998.49	1036863.24	1146314.24	371720.76	1005923.6	548518.13	301696.21	471376.96	641891.15	451275.99	337966.74	288964.69	70605.9	407563.76	178243.58	337079.23	148152.82	82361.25	176776.99	62341.1
A0A6P6JFC1	17682.93	11380.08	24386.07	20430.46	33145.84	50938.95	31389.37	45556.27	46681.83	57918.63	14876.99	12921.01	11646.88	10511.71	100	18985.03	21568.76	34935.76	24023.05	17834.4
A0A6P6JFC8	92214.15	87506.78	31372.07	80202.13	69225.16	37359.2	57261.3	31546.08	82383.19	87149.77	50700.97	16794.29	33749.76	17869.24	100	93698	64165.5	67373.2	82888.18	49043.6
A0A6P6JFC9	929874.71	868517.03	576728.56	526938.47	745293.04	1053440.29	872835.38	870839.68	1919097.98	1535240.2	898800.54	822881.7	450069.19	843883.22	419057.55	1318306.67	1457008.55	1148174.66	1741104.44	845341
A0A6P6JFD0	183958.31	180020.97	175813.89	176110.11	151064.39	186234.41	195293.45	170122.51	187414.76	202188.98	154214.13	180828.02	191839.39	190597.51	175359.56	179681.08	193496.34	173865.11	166934.46	236582
A0A6P6JFD1	61183.92	6018.76	13094.91	100	100	6355.52	31240.47	14156.13	22602.65	100	45472.26	9463.66	9416.81	100	100	37291.99	55008.94	19413.52	145861.16	39240.3
A0A6P6JFE1	101873.31	121309.2	104008.23	100818.22	117407.33	81033.94	98934.26	67178.95	85387.28	107153.36	106311.56	120711.86	114596.68	89391.68	126446.26	106229.83	89007.54	84110.07	59888.48	96505.5
A0A6P6JFH8	79062.75	80437.06	71426.54	66458.35	84507.29	78382.61	101517.96	59545.51	65895.85	94591.76	85055.95	80892.61	85913.39	81670.26	85490.87	72049.94	109362.61	82948.45	96662.36	107577
A0A6P6JFI5	100	100	5807.44	7003.69	5585.88	4292.99	100	100	7664.49	5509.48	100	4360.17	100	3417.23	4491.84	2770.08	100	100	3376.37	100
A0A6P6JFJ3	98167.12	112516	78347.44	144077.44	141753.46	88885.85	170582.08	97218.9	115078.12	74561.49	95723.92	111166.16	142795.44	114834.74	96311.07	195844.05	209486.92	190447.39	193985.47	175153
A0A6P6JFJ7	579727.43	654100.66	680413.93	299333.54	212168.2	292793.55	215930.28	290463.88	481533.3	505545.27	420994.21	340691.29	700713.61	362464.37	721214.97	438885.44	373189.06	667965.37	457405.42	768740
A0A6P6JFK1	229560.49	215823.17	208923.52	212832.46	236880.45	164167.87	188733.53	183444.11	181278.84	204472.82	229936.69	211594.98	206061.41	230573.95	208597.04	202448.16	216739.12	213902.27	201134.84	229742
A0A6P6JFN5	21793.61	17583.96	25159.43	19783.17	22049.77	23252.56	24666.79	23909.6	16936.03	26066.77	26944.65	16085.04	100	17844.4	18301.85	35660.97	18244.14	13830.91	34011.45	30333.5
A0A6P6JFP4	53750.44	68230.31	67253.99	63466.95	52237.1	50924.82	55515.17	49859.55	58769.93	55278.46	68438.53	73720.25	67845.86	74011.67	70793.5	63968.65	66855.28	64604.76	74308.56	87124.2
A0A6P6JFR8	33380.05	30837.9	25534.42	23539.04	27515.95	14004.99	31324.94	21756.71	17452.21	23052.75	29058.63	27476.22	30427.04	37677.05	30358.3	29466.16	27121.92	26714.76	25941.86	29391.3
A0A6P6JFS9	352229.52	519593.69	408946.22	155995.89	236574.29	194497.75	209979.06	229223.29	213595.77	338549.63	1354994.49	1183630.24	1273244.6	1421952.82	1193343.36	1114157.56	1227993.41	1184080.68	1418693.12	870110
A0A6P6JFT0	288102.62	161766.4	173724.88	82594.51	161332.84	102484.86	122385.16	126321.16	184760.12	301547.68	452606.89	514699.91	112414.41	107779.01	227081.08	425431.15	426015.49	394942.3	288692.23	287817
A0A6P6JFU7	591560.08	598646.66	603355.71	500364.17	579549.64	353304.41	499182.12	345640.91	474888.25	472103.89	578614.18	546621.16	570608.65	544280.69	603917.12	557914.45	559733.11	601630.57	520042.27	595578
A0A6P6JFV9	26720.07	29288.11	33577.77	25321.23	27371.69	27319.14	27554.93	23613.47	22172.32	30253.11	24720.85	26395.44	26559.51	20849.27	22174	23379.47	16619.22	12554.65	17178.44	18072.5
A0A6P6JFX3	603801.16	589690.11	489654.41	582070.45	594411.33	312749.16	615192.05	331464.33	470157.61	455976.17	447242.5	488093.19	670151.09	539168.62	564721.64	663982.28	539141.65	671838.08	495106.92	559087
A0A6P6JFY0	324771.33	306837.58	297718.62	419734.57	367731.27	223825.91	309936.14	236360.64	359261.96	292006.51	222682.78	245167.98	258279.48	241369.23	264314	335817.89	267008.44	307287.29	299938.73	332783
A0A6P6JFY5	228567.58	209080.61	195093.93	221033.71	239827.53	186467	260056.4	157632.53	240852.35	225838.09	231911.8	243401.99	205181.85	268328.41	219509.38	339158.22	318340.98	248590.92	331487.6	308928
A0A6P6JFZ7	445529.61	434205.15	500032.84	423995.6	390006.09	444109.84	474520.38	447105.61	574798.97	446524.86	519818.91	385885.5	639073.78	425448.31	649581.1	606509.94	437524.41	549586.24	540842.55	553689
A0A6P6JG00	48754.45	45417.65	48701.45	68995.59	65142.85	39890.94	51312.05	50298.72	60752.37	52279.07	31821.14	37084.74	39836.12	35605.48	43585.44	39845.38	42925.25	42661.47	44302.57	46335.4
A0A6P6JG17	4572472.42	5075228.63	5821481.97	3282216.44	4999501.88	3105512.95	3836000.63	3294338.63	4576266.77	3731666.16	3777959.97	3637911.98	2951173.17	2999787.81	2336248.77	2643459.43	2691092.86	2610817.55	2273073.39	2629330
A0A6P6JG26	3312.34	5034.32	6687.64	600.93	2412.12	8997.01	13292.79	5697.75	6422.31	10688.78	6059.91	5656.21	3661.86	3257.66	5339.3	3542.62	100	4411.27	3528.74	4703.91
A0A6P6JG35	60838.23	68651.05	73316.17	75457.88	71372.24	59760.65	69178.73	61636.17	72912.99	78793.97	62392.91	57806.52	69187.38	47772.83	70712.59	68049.98	73211.52	67354.65	61234.04	80290.9
A0A6P6JG42	76877.11	68403.91	77318.66	84082.12	54428.16	64592.62	93774.35	60775.04	69632.74	89322.99	63671.59	59723.95	103246.01	59137.61	80070.41	52239.45	50409.98	112298.53	53668.48	72143.5
A0A6P6JG69	107933.53	107173.44	106983.14	100386.82	81881.26	88686.27	94738.91	88604.4	100676.74	107278.43	101079.21	100661.47	98286.73	94726.4	100247.15	101805.45	88068.71	102776.28	89840.98	103086
A0A6P6JG71	71385.02	74465.11	69844.3	63599.29	60511.92	59150.17	68983.29	56136.46	75433.03	77720.89	73614.34	71110.16	61559.06	69344.9	60790.75	77263.87	75919.17	71406.27	77791.34	74155.7
A0A6P6JG72	29459.01	36777.65	29450.35	41385.64	28055.4	41247.84	23088.94	30012.48	39577.04	19080.26	17183.65	19680.38	15956.52	15417.73	12428.87	28787.25	16735.92	21313.43	34966.55	29983.7
A0A6P6JG74	66580.02	73441.82	62207	75308.26	88057.24	83765.11	101227.66	82369.53	112773.86	90959.11	70908.92	72239.76	73965.91	74043.85	88888.69	98344.03	68601.71	93066.98	72439.26	89503.5
A0A6P6JG77	113680.05	98066.47	111247.15	87129.64	111773.89	74609.34	104572.7	83621.64	96842.25	94954.03	122380.16	126850.88	91565.63	118667.66	111528.44	111319.75	105217.4	90658.64	107699.7	112565
A0A6P6JG90	324312.86	332301.68	438640.76	317232.24	266396.69	98656.78	231534.56	137232.76	195785.43	208014.86	424571.08	351663.96	354145.59	447450.45	268966.06	303386.35	274635.55	420086.93	374872.5	268058
A0A6P6JG91	2949576.03	3953292.81	2575334.51	2164852.56	1933918.42	1167461.39	2253612.96	964374.33	2096215.01	1836568.37	3466404.36	2825891.99	3694787.94	3366752.95	3260943.88	3223908.25	2189418.66	2835000.66	1825601.25	2827700
A0A6P6JGA2	69759.1	72413.64	73743.77	70484.3	83693.85	80551.12	130380.68	94443.69	73207.2	111069.7	71021.84	74922.17	61082.36	65577.25	68156.61	86497.03	79146.03	77419.7	81733.36	85732.4
A0A6P6JGB2	19302.86	18203.86	19601.7	21631.72	13245.95	18607.2	18205.76	11777.27	21196.79	17236.32	21042.08	16120.5	18029.18	29173.73	12059.47	17296.07	15784.7	13011.12	15628.9	19269.2
A0A6P6JGC7	73900.17	72575.97	50000.9	72135.79	56491.02	47463.35	64314.08	47331.57	50374.18	67949.01	55693.56	46634.77	53799.03	64428.73	61656.78	79606.74	56763.92	82208.27	67834.23	63408
A0A6P6JGE8	4680.31	9130.95	3514.61	10542.08	5011.71	4787.98	100	7454.73	10761.21	14459.11	11444.09	15516.18	6728.01	11295.98	11691.61	5670.06	8317.78	6244.29	5268.64	7614.78
A0A6P6JGG0	154119.3	190715.3	169517.29	204297.61	186290.38	121967.63	138783.56	118383.33	138805.51	143051.83	174423.26	179154.16	191476.43	172792.73	221446.37	166743.14	152254.77	176940.74	170310.63	165973
A0A6P6JGG9	56172.29	63974.64	72911.78	60125.94	55706.74	49681.21	55995.77	48259.68	64791.35	54870.51	56547.53	50787.27	49322.2	46761.48	53467.46	51879.45	40722.86	56698.52	48877.8	73967
A0A6P6JGI0	449707.68	504890.37	497219.76	463634.5	461015.88	263034.76	401917.37	280330.96	357705.44	411347.21	466064.78	486650.56	458579.94	456284.84	466175.41	429066.95	431901.65	455565.08	423752	457005
A0A6P6JGI1	31577.98	40437.69	33912.9	34066.67	38137.35	13402.95	26339.59	15605.87	20437.04	22781.84	38076.84	33764.39	32773.18	30219.26	25740.67	38373.53	29649.71	42910.15	26533.8	26636.4
A0A6P6JGI6	12980.07	18716.24	23299.95	15778.7	10322.76	6798.84	14525.46	15416.65	13321.45	18001.43	19174.97	20254.67	15901.44	18586.6	15610.52	8713.8	13193.17	19417.03	16732.64	17283.3
A0A6P6JGI7	23177.6	28609.14	24185.77	18661.52	17600.25	6417.94	100	8783.26	11773.1	10239.42	20804.23	23561.76	25093.92	11905.46	16496.91	15386.92	16403.59	13042.83	13462.9	15041.1
A0A6P6JGI9	11655.96	17245.35	18680.56	10135.63	7575.54	5580.93	7329.73	100	5600.58	5826.35	8018.58	7185.57	16879.82	17358.67	10864.58	6687.9	17389.72	7380.15	5465.07	5598.68
A0A6P6JGJ1	6866.58	7319.81	100	12392.64	22489.83	11659.55	23863.67	41329.61	24188.2	100	16824.33	19290.15	21802.64	11194.26	15338.19	23426.75	28186.58	19506.39	22727.28	21435.4
A0A6P6JGJ7	105743.95	53471.62	47776.98	96561.76	122480.23	100	100	100	146376.78	177207.54	90372.63	74810.24	101980.14	76472.16	108145.78	91806.86	118201.95	128927.19	47140.94	135246
A0A6P6JGK0	59102.66	70330.42	95806.66	91221.22	70355.3	76379.15	107898.08	105859.09	97110.91	104582.3	85540.13	80611.64	70545.62	91288.74	69886.47	126554.64	126168.4	90518.54	148949.5	116136
A0A6P6JGK4	100	100	19018.65	17882.07	100	12015.49	31473.37	12915.07	100	100	100	100	100	100	100	100	100	100	100	100
A0A6P6JGK5	798865.63	780361.7	915052.67	793210.73	716777.93	711598.85	997207.92	694287.19	1067874.75	914960.77	882062.64	864760.44	1024067.31	1298316.6	1349663.17	1463854.82	1224907.57	1249767.98	1109571.78	1505100
A0A6P6JGL1	43491.78	64029.36	47224.91	55489.26	51449.37	45128.43	53020.72	44554.34	42937.33	51160.31	58860.84	59556.56	49862.42	35217.75	56263.63	50630.42	43401.1	50003.79	37008.82	52216.1
A0A6P6JGL9	157900.56	158327.75	144791.41	153306.93	146780.03	124975.13	119810.82	175217.39	189727.48	153721.5	147079.51	147444.79	149824.69	146559.7	152729.4	138123.71	170012.26	137340.92	137000.56	152181
A0A6P6JGP0	24627.64	11198.74	11278.52	14318.78	22497.28	17715.08	26741.05	10795.59	30249.25	32701.5	100	14750.46	14882.72	21973.22	19029.43	22468.92	24355.05	13767.67	16790.94	17882.4
A0A6P6JGP9	100	100	6619.22	4028.91	100	2095.63	100	100	12848.76	100	14361.86	36284.11	15021.8	20494.27	26686.61	20198.32	21926.57	100	100	12595
A0A6P6JGR5	863932.7	982754.79	916362.11	818078.62	821508.37	479227.33	871897.05	561170.07	733292.18	785420.14	999875.36	961993.54	1043419.31	916547.38	969653.61	983111.91	855983.91	964753.83	810794.58	1136770
A0A6P6JGS0	80231.45	91802.88	80344.61	77628.42	69386.14	54610.82	69961.33	51761.54	61860.53	51847.41	63418.07	65410.28	70351.65	63120.21	60612.58	63864.12	42995.52	68131.08	49141.37	57437.9
A0A6P6JGS2	17782.22	27676.76	22843.03	22474.33	23629.78	11690.87	14405.12	17505.29	22788.92	28406.3	22281.51	22555.79	21738.76	28566.7	25705.33	23198.12	26706.82	21342.4	24709.3	39118.6
A0A6P6JGT2	2919708.41	3320104.94	3190605.45	2973616.32	3153323.73	1813598.83	3292730.59	2057114.74	3285449.49	2280022.84	3125017.21	3476375.78	3404786.36	3478005.61	3470843.66	2893789.85	2425278.4	3113558.74	2837499.11	2934850
A0A6P6JGT4	30052.43	46036.9	32779.53	19980.32	42530.17	33088.44	17509.4	37341.07	32653.84	32782.75	30054.01	51238.76	25431.99	26980.68	30561.95	19396.66	26483.7	10851.27	23643.79	15639.1
A0A6P6JGT7	473270.21	501542.16	504741.65	699800.79	604596.2	272617.63	432582.78	317736.25	440692.59	481811.84	513026.68	545982.76	629926.95	505925.18	652550.97	495141.97	469824.74	440837.26	489735.4	650502
A0A6P6JGT9	12262.16	100	18196.27	13110.4	12916.72	16303.45	18352.69	14628.63	100	9532.68	7929.41	12964.77	10275.35	14063.42	100	14903.6	11599.3	12659.44	10736.14	12211.4
A0A6P6JGV5	23347.94	14406.76	15455.14	29557.86	39224.34	7361.95	10566.37	100	100	11916.03	18370.63	16901.7	34317.83	42904.35	62387.83	33723.42	25583.62	20216.65	18471.99	15979.9
A0A6P6JGV6	651103.16	569078.51	552540.88	642585.83	635947.56	664832.08	467620.52	648985.34	865755.61	553820.03	506089.67	449102.49	615938.52	399119.18	875908.3	540525.02	272400.48	458176.86	285146.7	564556
A0A6P6JGV7	18262.05	14090.67	23918.51	18013.87	23789.22	18463.89	43258.19	14075.07	36329.47	10967.57	19858.75	12672.46	16878.3	11900.2	15665.22	24492.98	13857.35	20604.11	12737.32	13036.5
A0A6P6JGW2	286724.53	256636.61	296117.88	202660.65	192712.37	147511.45	763517.42	128256.95	329584.65	590593.13	224970.23	292492.97	304547.31	233619.07	261585.23	169591.33	270067.36	330766.78	175302.7	242089
A0A6P6JGW9	203468.78	216548.55	218957.94	231002.61	200244.51	175186.17	265376.44	135990.77	236952.11	219892.69	225013.03	235220.63	220696.7	200998.44	238237.26	218694.45	203843.98	232854.93	217763.04	214096
A0A6P6JGX1	359823.33	416288.36	413818.71	504844.55	458767.41	299890.12	374884.51	329925.66	416892.87	490136.51	394685.81	433219.71	459925.77	453607.78	464624.73	385508.1	455180	421761.54	397162.81	510099
A0A6P6JGX3	32844.63	34031.25	32881.16	42320.84	35217.34	17273.25	31345.82	25208.51	25484.43	21388.19	33610.49	27460.47	24612.27	41403.82	38539.04	32296.33	36916.13	30646.54	25410.73	41979.5
A0A6P6JGY1	11077.38	7351.86	7589.23	2186.74	2635.59	100	100	100	100	100	5795.52	5949.43	3890.83	4440.36	100	100	8832.25	7381.8	100	3714.91
A0A6P6JGZ1	579518.3	565185.8	619780.14	627226.2	662641.19	462997.7	673765.91	323808.38	555068.58	517593.58	648444.19	677986.44	636108.99	601434.57	606033.11	560478.79	577060.9	578969.92	559453.14	758648
A0A6P6JGZ8	23312.02	20458.08	16776.42	23933.06	100	16085.14	20800.04	15785.27	34254.14	32417.89	14555	11099.85	100	16916.63	17198.74	100	17689.84	8718.5	11912.25	19526.6
A0A6P6JH02	325649.84	518378.26	388537.99	270932.17	240256.33	321965.88	449017.69	328749.08	324253.76	348192.72	440795.39	411908.17	393058.03	439096.53	498369.97	449659.14	377523.65	596891.7	401496.86	518019
A0A6P6JH03	36369.76	28827.59	36870.15	25902.9	17763.05	26277.26	18745.53	32714.25	12221.27	15750.85	36807.18	27257.7	38999.78	12321.84	22414.09	35319.86	35711.89	23791.07	20974.6	14679.2
A0A6P6JH04	3993.3	100	100	6923.98	5625.41	11293.32	29829.04	12207.18	45729.12	4427.53	100	100	12256.1	25425.75	18751.8	9804.47	16793.22	4306.47	100	100
A0A6P6JH15	15272.96	10208.21	15158.57	23008.47	17835.73	11015.6	8539.62	11624.1	20263.54	17616.56	19336.88	22559.01	18851.86	16215.86	18212.81	13850.25	15604.64	16566.6	17490.79	19440
A0A6P6JH34	84985.78	75982.23	52125.14	74655.12	81120.33	48870.69	66241.42	50662.36	60021.07	76763.34	66297.24	77198.51	58140.12	88962.42	86674.44	97936.18	100874.16	87903.54	92390.6	91279
A0A6P6JH42	6567587.92	6899402.2	4758605.89	6704274.14	8806925.22	8323317.52	15465686.15	8382477.13	11733034.78	8766967.91	5540952.8	2563518.87	5272237.01	4817869.43	5462535.42	9520871.17	7946020.98	7501070.89	11324338.14	8852930
A0A6P6JH46	6891.62	100	15893.47	14830.35	7694.02	8609.44	100	14528.33	14619.09	7950.24	3253.4	7452.61	3945.85	7820.72	6312.03	8566.17	9603.4	8150.28	11997.3	18387
A0A6P6JH48	41341.53	59543.06	65710.96	79591.4	52081.85	23966.52	27248.99	21228.3	19516.08	28574.09	140604.17	159095.48	42216.04	104403.9	49693.57	56002.15	90223.99	54342.43	64952.64	63658.1
A0A6P6JH53	3738306.25	3862167.66	3638543.49	4110896.07	3784829.71	1985006.61	3082476	2289580.89	3414677.76	3235947.37	3756669.95	3834878.37	4007348.9	3614678.12	3669063.06	3578710.93	3509243.05	3376137.54	3886092.46	4328950
A0A6P6JH72	38393.64	42268.5	38602.01	42940.16	48286.07	31618.92	60142.42	30345.28	47998.72	40418.84	36825.66	37815.73	37649.9	35131.44	42457.03	39845.38	42907.46	53964.06	36575.78	46833.2
A0A6P6JH75	88269.34	79073.97	80813.74	50193.14	67907.61	55381.42	83492.93	52953.38	68674.59	77132.65	90627.42	80076.31	64896.16	81687.21	75930.41	72659.88	74330.98	51445.62	60409.06	73045.2
A0A6P6JHA7	68242.67	97358.62	80165.58	119313.75	97963.3	69523.91	94601.25	72761.75	67507.33	97576.04	118523.73	105741.09	135489.48	83068.35	111651.72	122611.75	99072.65	113403.26	90112.15	119626
A0A6P6JHB1	163894.64	169175.28	168210.62	172465.11	169057.58	118389.02	162420.81	106142.53	148076.09	187905	181123.52	188054.08	199675.43	196931.62	234015.33	181781.37	193558.82	152173.81	201691.06	202026
A0A6P6JHB9	153624.18	185331.22	195513.77	218853.84	186098.69	80909.59	171282.55	82589.9	148368.23	151109.67	184356.18	212874.55	172801.83	231540.34	213982.43	236401.65	261491.43	280386.64	230800.35	249454
A0A6P6JHC0	12536.62	16576.54	14678.26	13826.6	19370.14	13724.35	20370.2	9642.53	9934.95	18936.55	14063.73	17470.55	18411.99	15602.58	13509.79	20181.85	21294.21	18379.04	12992.2	15455.3
A0A6P6JHC8	73283.7	100	100	765040.6	120150	793795.51	510271.71	855305.08	676553.67	840320.37	100	100	100	742257.29	115149.45	102964.1	91788.73	81293.72	105053.74	129356
A0A6P6JHD0	17583.73	14186.84	12321.45	11077.68	6101.41	16315.96	20336.96	18180.64	14244.09	39011.94	2856	100	7066.53	100	100	8588.3	7772.55	4186.22	7552.94	1816.69
A0A6P6JHD3	308721.29	314241.85	290920.8	281229.19	271667.65	290838.44	314871.3	268748.14	410388.71	337457.28	319548.77	288929.69	305506.82	298297.37	329159.73	333107.27	314023.69	340821.04	318566.9	374167
A0A6P6JHE0	88927.82	93635.72	78172.57	109045.97	92189.06	76650.11	91097.85	81458.48	72076.02	69061.47	89315.96	83198.33	90626.78	74446.64	88732.16	76590.57	84235.93	77540.58	70625.4	89972.1
A0A6P6JHG0	45322.53	84569.53	89961.05	36405.94	55731.27	100	24443.06	31076.38	74279.67	28160.5	74645.15	36665.77	100	100	54930.66	83731.77	94420.06	70083.24	73522.91	91890.5
A0A6P6JHH7	3507.48	6940.93	7973.77	6689.17	11208.16	100	100	3305.99	3799.13	100	11347.02	10126.76	5686.94	16656.63	11186.31	7116.6	8207.26	6708.84	8962.23	7327.23
A0A6P6JHI5	16925.96	21368.23	12043.1	19817.82	20542.25	1389.04	14744.96	3410.14	16618.99	15435.19	17527.23	13985.02	11217.52	4607.22	21732.9	11065.23	21592.22	100	24573.07	25483.3
A0A6P6JHJ1	51435.92	67573.96	54672.35	57354.17	65109.79	36379.8	45526.96	46924.87	38760.36	43656.25	65624.11	57381.19	60453.37	77466.74	67467.02	56491.09	72815.17	65948.8	58170.59	63303.2
A0A6P6JHJ2	50312.36	48186.1	57167.97	48579.21	42308.6	22279.31	35786.44	20878.83	20129.49	41034.79	51639.26	44209.93	54611.21	42989.84	38912.37	45934.01	36804.04	39673.4	38090.06	32875.1
A0A6P6JHJ3	100	27191.6	35314.17	24776.68	18136.25	19886.81	20490.35	27969	15039.64	22971.5	41270.43	32094.03	36424.72	38875.88	38840.04	49854.82	40385.06	26326.36	46132.71	42787.5
A0A6P6JHK6	27311.79	43517.25	27591.05	26965.96	13943.11	33723.94	54566.54	30494.63	23177.91	30701.44	31571.82	28801.21	43278.78	24004.82	24194	42232.92	51593.37	63999.29	23208.81	35971.7
A0A6P6JHL0	100	20145.14	100	35952.78	100	42794.51	42583.09	27151.7	37436.89	100	25173.42	23045.79	15490.06	100	118046.25	43712.23	100	32117.23	100	22986.8
A0A6P6JHP6	39388976.57	40904904.22	41826114.15	39267830.03	41748738.26	8215007.46	30177607.21	10629660.3	33907936.78	30110680.24	41134019.13	45528898.24	38159220.01	40088678.22	41430466.61	42880616.05	40397821.94	39690129.23	37922508.03	37966800
A0A6P6JHQ1	32304.74	21183.01	22383.81	100	19456.26	11359.95	11481.3	18423.74	100	20523.11	20987.81	22080.9	31896.05	18246.1	23846.6	21648.18	17704.07	32932.95	21197.55	30780.9
A0A6P6JHR5	5153067.73	5643316.56	7538995.45	4741367.48	5117221.66	3787206.19	5630703.11	4001828.73	5301634.05	3818517.01	7373962.31	7253356.71	9556343.58	5196792.06	9543763.79	8014471.05	5561689.04	7574653.16	7085717.27	5101880
A0A6P6JHS5	9051.7	6895.88	5317.21	5310.57	11196.16	5813.45	12158.08	7563.46	4591.58	15440.75	10277.96	4972.7	14369.27	19285.1	6186.43	17964.62	13362.27	17832.54	9892.47	14855.9
A0A6P6JHT6	892833.33	1321497.85	1097968.49	1271992.44	1746418.93	928035.51	1348016.17	964576.78	1309535.46	955357.44	573519.32	411645.62	552194.6	303953.38	463563.54	468413.58	205784.88	422039.85	284634.9	464284
A0A6P6JHU2	38627.35	58075.13	60794.27	34398.54	49621.16	68967.77	61984.45	16775.21	44579.15	67615.37	45314.54	51176.49	45102.94	41325.4	42702.7	76271.85	62646.72	68100.32	51809.64	67120.9
A0A6P6JHU8	43182.83	39254.75	44122.56	32002.88	36456.04	16232.75	61650.03	27167.97	42620.67	54209.91	53512.66	49305.85	34661.03	41853.38	36424.24	56922.78	48601.74	52466	58672.39	38429.5
A0A6P6JHW4	2725694.04	2723776.89	2497794.5	2518183.44	2793441.73	1626240.08	2508555.54	1811566.82	2560025.85	2408260.8	2711764.83	2763479.23	2964469.81	2686345.78	2535947.62	2773739.75	2924030.19	2821492.12	2734474.09	2674730
A0A6P6JHX1	15433.29	29462.35	27333.51	39012.37	22382.63	15377.94	100	22365.48	28075.94	26168.97	26094.96	28272.25	36292.56	40198.1	24665.87	100	43098.96	37289.95	42087.23	100
A0A6P6JHY3	106811.93	88288	88119.42	75699.26	86033.8	54630.09	85836.24	43181.69	63247.88	72940.66	122224.45	107610.25	73844.35	133205.21	118138.49	152894.56	161880.46	77002.23	138191.66	137962
A0A6P6JHZ4	100	9024.43	9025.44	7115.15	100	40036.32	49774.56	32903.16	38877.69	39732.49	12284.76	100	17492.64	100	6514.84	22266.06	9188.31	15337.01	100	17094.1
A0A6P6JI04	7739.68	8339.4	17539.89	12685.85	16874.11	100	100	100	100	100	12021.96	13215.62	100	16403.06	100	20279.6	19658.53	17008.59	100	100
A0A6P6JI10	100	12971.22	10360.06	5345	21335.71	2305.84	6641.81	100	100	100	8972.67	15733.13	11336.29	4820.97	21929.61	100	20528.9	21803.5	100	100
A0A6P6JI26	84041.49	79338.74	76213.77	105166.08	85623.44	102743.55	108979.7	109690.18	96452.42	122519.49	71765.53	71288.6	88970.9	79530.7	80755.89	89516.69	68646.31	65383.56	91935.17	113355
A0A6P6JI27	100	10014.68	7028.75	13784.74	14224.37	11641.66	100	6776.99	100	100	6388.26	5691.64	11280.23	22178.01	11545.58	11402.84	4847.86	6753.98	20311.58	16331.6
A0A6P6JI36	54889.91	53656.38	74777.92	58580.02	50565.52	48766.99	42366.21	46032.27	51457.46	53563.03	37201.56	45657.45	54203.41	65476.26	74881.91	42353.24	47116.41	54310.43	42645.11	43333.8
A0A6P6JI41	3646889.19	3697710.46	3883823.29	3462537.85	3431570.47	2292335.45	3867521.96	2252048.68	3621168.7	3774331.85	4076384.61	4241312.13	4268439.27	3859031.45	4139246.25	4025779.36	3956477.73	3890617.06	3438860.95	4147710
A0A6P6JI44	326464.9	332868.33	329642.72	292032.58	342305.87	168090.36	320770.08	170482.26	312040.15	350576.63	401231.27	397109.66	381640.89	383138.4	389749.76	406810.4	392114.56	407203.17	355001.4	451529
A0A6P6JI45	99765.96	82554.33	57255.26	85176.99	94092.31	96490.58	60282.14	84340.36	99035.67	82500.37	59459.02	71937.97	71085.3	52396.36	112460.86	89076.38	37790.26	82351.31	59126.71	80671
A0A6P6JI51	39784.69	36872.06	41492.4	41117.2	45570.01	19791.25	46972.11	15304.52	41837.62	30988.94	20581.23	21815.68	29350.1	23840.28	27934.1	36438.02	26924.08	33304.79	31317.27	31176.3
A0A6P6JI59	314242.59	329626.25	293404.67	406795.19	298084.19	307540.14	264292.02	318775.79	492645.98	290022.85	217022.44	299313.7	226791.6	252970.43	331471.15	315063.91	144149.88	316537.85	232629.11	274356
A0A6P6JI62	27564.08	42484.27	32820.77	61297.5	40048.86	40654.1	64694.01	69044.74	71618.27	56464.48	44947.47	50968.2	56815.66	52656.36	69013.78	61176.36	55431.05	35976.97	53060.25	71829.2
A0A6P6JI64	45203.67	41900.83	46239.22	45328.51	39241.05	42035.11	65065.97	48473.66	50597.75	41544.46	34404.54	26336.94	49243.85	23048.94	53346.36	55478.82	47421.34	48540.38	53300.87	43500.1
A0A6P6JI65	2989444.2	2544562.84	2384226.36	3452273.72	3530448.53	2564822.37	3694332.57	2491040.14	3719350.99	3076940.08	2133774.25	1882238.64	2215114.12	1920994.23	2397098.15	2771724.71	2554085.6	2664832.78	2111020.91	2581810
A0A6P6JI66	73909.29	56664.32	58795.89	47151.83	47268.49	46400.36	63758.67	41053.18	59857.34	87827.33	46987.05	57399.8	49964.3	50676.35	46614.85	64649.79	65872.81	74637.9	79169.58	58808.5
A0A6P6JI89	9600.8	4481.75	4582.22	12662.17	6736.28	8185.1	11069.35	100	100	8384.61	8278.73	5085.15	6683.35	5357.57	9592.61	11111.05	8457.84	7613.58	9781.69	10583.6
A0A6P6JIA1	95393.06	90841.42	97550.73	78450.29	78447.06	74590.38	101530.14	91748.69	102133.69	89192.72	92361.95	96570.33	97218.5	99706.12	104320.21	95650.95	82794.05	69427.03	78029.38	83789.5
A0A6P6JIB6	18346.5	24691.24	17991.81	14939.93	15058.44	17471.21	25705.23	17766.85	16523.65	12841.71	14222.99	14078.52	18696.88	10687.59	19932.17	12895.91	14156.89	17252.35	19790.26	16563.3
A0A6P6JIC1	183661.6	219264.59	188094.52	211078.51	205891.57	168045.07	195319.68	195943.43	220805.39	195426.4	211160.85	211465.08	202093.08	215005.65	165964.12	201459.05	199219.07	179999.33	240534.6	214300
A0A6P6JID0	187977.3	310488.49	340139.52	356487.26	233165.71	250572.58	376441.84	240776.52	276687.2	260810.98	173570.93	114108.54	363684.13	52071.18	393462.09	221999.9	149707.27	393624.58	100	230468
A0A6P6JID3	664218.28	586005.05	727485.38	584181.77	555145.36	388666.76	635531.08	404836.7	626938.36	462322.75	474965.98	604876.45	495661.4	516674.22	456052.12	517437.27	737310.94	655256.74	544763.83	647133
A0A6P6JID4	6880.09	10521.62	5034.68	5736.9	6409.26	4683.33	100	5040.22	100	5693.4	9697.63	6079.34	3920.63	12149.77	12290.52	6267.4	6232.84	4975.91	4361.61	7523.95
A0A6P6JID9	62949.07	72670.66	71633.04	90756.63	68468.13	44650.67	64126.7	44662.66	60092.56	59480.54	69875.84	65035.53	79748.51	72711.94	84290.96	55276.74	58819.51	66134.05	57606.97	74499.2
A0A6P6JIE0	252980.92	243310.22	253426.95	206497.58	223041.7	139400.86	178388.43	133958.42	177749.65	195209.59	228558.03	248084.56	205742.47	233371.58	244787.95	181185.58	189682.78	185826.84	196396.36	188393
A0A6P6JIE6	36810.62	100	12480.23	100	17885.79	21315.8	100	23985.44	20188.39	100	21224.93	13907.73	28714.56	8752.22	19750.43	17670.02	100	100	17877.74	52594
A0A6P6JIF2	27664.8	42689.06	35188.59	35700.34	32212.93	37952.41	42855.7	31056.06	33770.18	41686.03	31982.86	28336.64	23944.92	29726.82	35093.1	40992.89	28722.04	39336.4	28582.55	31811.4
A0A6P6JIF7	173892.51	260119.56	220350.61	202059.24	223594.96	143132.22	154919.74	125822.03	164890.7	161677.42	198284.85	187310.65	186881	204839.52	211530.38	247342.95	246996.65	264355.3	224096.13	242644
A0A6P6JIF8	6835.84	100	3656.21	5015.81	100	3634.4	100	1935.61	5538.74	100	4946.8	100	100	4538.86	11510.7	7033.51	4633.23	100	2985.61	16075.6
A0A6P6JIH3	2219.18	8797.74	1798.09	6223.44	1645.79	3505.97	100	2705.71	100	100	8997.15	7271.18	4181.62	7097.69	5811.29	100	4663.56	1594.05	100	2637.02
A0A6P6JIJ5	34061.32	46077.14	45978.9	44082.28	42131.26	43693.99	41638.39	41187.11	54856.17	52280.37	54891.5	41920.42	53837.66	44423.65	59514.5	70855.74	59138	65695.85	54835.14	58834.8
A0A6P6JIK4	230808.1	337894.33	273395.93	243957.53	260399.87	150512.05	127825.07	175395.71	190395.36	175499.99	411097.71	399662.37	305233.7	407376.1	309479.35	236904.44	271302.65	277938.63	269293.13	318970
A0A6P6JIN4	88955.26	99174.84	87424.47	77356.97	85285.13	95755.21	90988.75	92867.65	108758.08	111795.16	89398.28	93850.88	96436.88	86407.48	98711.98	113071.29	97532.62	97736.38	80885.06	98790
A0A6P6JIP1	13093.75	16460.08	100	100	10611.56	17394.61	15427.46	17015.82	14909.91	22141.81	14784.56	14262.12	17839.52	19307.67	11737.73	17579.15	16162.98	8971.52	23765.4	5813.28
A0A6P6JIP3	41643.51	28046.92	33075.63	30033.59	48793.81	25039.1	36064.85	16014.67	19142.41	33596.78	27861.09	23992.99	23321.96	23478.92	18816.37	24285.37	20386.15	26153.88	20449.02	18522.5
A0A6P6JIP4	30051.18	13130.05	23654.78	23264.48	28688.33	14071.08	29060.85	14349.47	28635.24	24179.29	23283.82	19241.14	26439.21	25945.3	32932.73	30527.64	37185.78	34183.27	20547.39	35033.4
A0A6P6JIP9	14303.92	24196.76	17347.45	26463.54	11641.23	11626.23	15342.8	15186.24	100	17894.51	18697.18	19488.21	21979.63	23512.28	12928.05	100	11935	14419.15	18604.34	18891
A0A6P6JIQ2	12191.02	20655.95	7978.28	14986.27	8671.64	11042.92	9075.48	13432.81	12741.96	19828.6	15614.13	16301.62	11988.1	15626.78	17999.2	15381.88	14172.76	16245.78	14066.78	20054.6
A0A6P6JIR2	9995.72	12520.12	9372.71	15669.76	16511	15072.04	27289.07	18934.63	19204.12	23880.96	13719.79	17516.06	10027.92	12503.87	9728.87	34818.43	31593.31	30040.31	30586.69	25159
A0A6P6JIR6	332330.29	337195.71	312966.76	411471.17	341568.19	324571.92	426584.73	317741.71	461800.09	422358.75	354289.4	345859.34	367751.29	329610.75	296369.74	350753.44	302546.5	319229.14	432897.65	443403
A0A6P6JIR9	3237.66	3284.75	3765.63	5047.49	3067.28	3088.53	2803.88	4693.51	4844.58	100	2003.92	3955.33	3115.35	1137.66	100	4362.38	5304.1	2551.81	4269.02	2318.44
A0A6P6JIS5	43670.79	44784	44178.42	40110.35	27722.54	32203.38	46596.3	30879.3	30611.66	33471.15	40318.39	31389.84	34680.8	40724.9	25165.78	23002.91	33435.1	29641.49	25395.46	24726.9
A0A6P6JIS7	12481.83	12235.04	17923.38	7028.76	9428.73	9529.19	12454	12368.67	8774.14	14056.73	8739.9	11032.51	7658.95	9927.71	11006.31	9287.31	5222.86	4549.17	7756.86	6029.36
A0A6P6JIT4	48238.34	72612.33	86596.83	89549.16	92221.76	48084.81	140081.49	42417.89	44409.13	94088.67	92596.89	70591.69	67216.06	84105.46	79169.22	91945.11	87737.35	113311.43	90503.53	96336.9
A0A6P6JIU0	4650984.38	5198589.99	5110915.88	5262424.96	5029981.11	2757938.21	4907931.91	2794194.56	4947747.55	4138921.97	5167648.81	4933039.01	5185242.82	4972618.68	5070626.3	4786051.45	4089187.89	4610621.43	4799000.42	5094210
A0A6P6JIU6	23575.66	25784.21	29319.04	24604.75	32330.22	26597.81	25026.95	24513.85	27523.13	24030.4	23841.02	17426.34	20869.09	16881	14389.51	31267.3	17237.35	23226.97	30529.68	22197.1
A0A6P6JIW6	28286.02	28937.6	27273.4	40438.47	34267.9	28714.81	21274.92	27143.83	54886.98	38973.4	32690.77	34707.44	34638.03	39134.07	29609.99	18671.05	40531.85	28581.44	37690.44	47885
A0A6P6JIX4	100	100	100	32671.1	52206.03	101120.05	144599.92	116143.86	125989.77	170646.94	100	100	100	100	100	72469.81	122517.31	140684.45	68015.26	78089.3
A0A6P6JJ10	293747.26	248713.68	273084.29	233671.47	204737.81	294418.58	392583.65	304008.18	355755.32	425261.5	240948.68	251096.04	152671.79	276509.18	190687.43	286083.13	304579.69	265312.35	322733.43	226960
A0A6P6JJ15	784771.01	801352.6	759729.45	891739.03	829785.46	811204.96	824751.77	791772.84	899365.11	845193.8	749166.61	738807.34	675061.87	695032.93	705649.66	823090.32	516642.93	763253.14	742711.26	800398
A0A6P6JJ21	337407.42	307824.14	331083.48	402841.26	347869.35	227830.54	292020.68	219900.97	316044.66	309480.44	336281.2	346943.62	347397.54	309632.05	337863.85	347189.33	433509.94	346111.8	347932.54	376872
A0A6P6JJ22	64159.15	63821.35	78962.58	95312.33	72714.69	60832.01	64368.4	60941.98	84349.18	67352.24	63113.66	65007.52	97028.94	70920.22	81332.33	71999.18	74498.15	72258.62	74764.36	84593.9
A0A6P6JJ24	10321.48	21035.62	31082.43	9624.71	25309.18	2243469.26	3374259.02	2094210.9	13414.73	3183859.1	11587.42	17372.63	25355	27681.45	19889.43	100	15587.24	100	29573.75	100
A0A6P6JJ27	412397.3	571631.19	667287.15	574948.62	623630.5	574331.39	407733.74	158700.88	477258.26	476490.91	1704859.4	1459536.11	856773.08	951341.03	1087644.61	1249552.99	1095648.55	812861.77	951683.99	1148200
A0A6P6JJ50	78497.66	50598.69	41815.88	61931.53	45561.11	28702.84	28467.79	31443.53	30887.46	40446.82	52208.94	53185.67	47837.46	53665.91	51567.64	30100.03	17734.54	24009.65	20523.98	22357.5
A0A6P6JJ54	40938.82	35545.69	46404.01	37157.61	32378.73	35312.97	47196.86	39244.7	41557.41	39035.66	25193.91	29061.64	25316.81	26077.02	23297.74	30982.58	16962.99	47618.45	65015.39	54840.6
A0A6P6JJ67	40900.57	37811.18	36141.63	35928.01	46460.59	34472.67	31153.1	35502.46	37189.93	42524.89	34811.67	36173.29	38403.59	40289.57	41772.92	40340.81	49795.03	47585.41	41638.83	53126.4
A0A6P6JJ68	100	12254.51	100	52306.84	100	15372.1	21363.79	7886.29	18128.17	100	18485.92	23346.2	100	33607.34	100	31773	57552.3	13496.84	12955.82	18927
A0A6P6JJ97	19078.71	22953.09	27739.38	37563.69	21066.53	23844.47	32816.82	29835.56	18437.04	18964.91	40125.62	49904.83	53494.29	26584.15	32994.74	31506.39	32621.44	29991.27	26228.12	36602.2
A0A6P6JJA2	6220.1	11681.96	10675.22	14817.82	8924.89	4135.34	11153.82	9182.8	8214.19	9685.47	10586.11	12047.6	12427.87	8229.67	9666.59	12228.14	6791.8	13583.55	9167.45	9847.82
A0A6P6JJA7	58121.82	59250.23	59211.1	37122.14	56291.52	36400.76	46991.87	51544.21	52272.64	65087.4	49045.94	46483.51	58016.4	42651.33	47829.92	55042.2	72874.87	58611.87	47193.6	62788.9
A0A6P6JJB8	9559.78	13406.36	11954.7	8472.87	11951.47	100	100	100	100	100	14896.21	11784.77	7804.86	7070.82	9436.54	7067.58	5123.61	9518.98	6873.69	13824.5
A0A6P6JJC1	100	8468.98	14544.08	12779.35	100	14352.48	100	8664.9	16791.08	15163.07	100	5966.94	11542.21	7958.94	6715.55	7920.62	12559.57	11152.39	9016.42	12581.9
A0A6P6JJD3	44298.53	54582.12	50607.07	40696.03	37632.6	38277.11	46411.35	33365.69	48859.83	46448.56	62403.29	53743.93	50936.57	59778.64	67356.15	48578.37	54652	50458.84	53801.1	53339.5
A0A6P6JJE1	26071.95	28249.22	34350.86	29393.34	27774.96	41021.25	32095.84	32947.23	39490.53	31487.59	34237.17	36648.82	36981.38	30346.36	31293.73	39292.99	24203.64	33155.03	33428.11	31570.2
A0A6P6JJE2	64462.38	97899.42	63525.97	91004.6	58128.72	61353.75	95413.16	58816.74	81167.37	50629.98	30184.32	31128.03	33625.69	20963.95	28461.31	16124.25	23191.66	68273.65	22189.11	16055.1
A0A6P6JJE6	1731536.84	1546717.45	1699405.22	1452021.37	1356184.89	941422.66	2279965.02	1159277.11	2029200.8	1915933.04	1547369.65	1621293.41	1263200.25	1649271.95	1161991.73	1839689.52	1876489.93	2137980.69	2218247.64	1983150
A0A6P6JJG4	19277.56	26606.68	21719.1	22883.89	19667.3	13137.89	27656.44	15516.71	15864.59	18729.85	26443.54	25377.22	22708.34	23543.65	30191.54	20609.56	21791.12	24136.12	14552.01	21251.7
A0A6P6JJG8	3326826.69	3335738.52	3454481.91	3205751.9	3333718.97	1459468.69	3197782.64	1497853.54	3160664.42	2102253.77	3100603.79	3181686.2	3571111.19	3346137.85	3350998.78	2928471.85	2336260.22	3074206.94	2474505.26	3086140
A0A6P6JJH3	104779.64	120629.03	115786.73	97122.04	124100.04	85222.04	89448.36	84068.61	92038.35	95855.52	126936.85	114336.08	106372.52	112010.82	118722.05	99325.4	99904.19	88012.4	101545.22	109277
A0A6P6JJI3	368467.24	410858.14	429827	430344.18	417805.32	334604.61	473859.24	367572.34	458010.7	479274.14	426674.58	414954.65	358632.31	391729.84	421412.81	458001.23	455110.79	440599.66	431459.44	452706
A0A6P6JJJ1	49182.71	54134.25	46230.71	41911.73	41561.02	25699.79	31158.25	29411.26	36241.46	53005.73	41225.63	43111.19	49971.49	31936.28	43763.61	39767.49	28763.09	35831.56	28813.74	32364.1
A0A6P6JJJ2	35847.66	41908.95	61763.77	31162.64	40823.61	119560.39	113247.16	121350.09	104561	94186.88	24705.74	18644.38	39584.2	31005.25	38338.49	59661.01	40671.05	55948.88	31223.7	42976.6
A0A6P6JJJ4	43483.56	38636.6	40661.79	39965.48	28659.35	9672.35	22071.85	13314.84	28313.7	29374.96	52359.01	46997.92	29150.02	49787.2	34327.25	27839.89	20521.31	28428.46	18844.96	28949.4
A0A6P6JJJ6	49794.01	66644.62	42235.25	21282.3	52429.97	14475.45	69446.65	100	42955.93	49270.14	25273.59	20074.11	38788.2	35815.53	102060.85	55690.21	78605.87	95890.43	42415.41	92637.3
A0A6P6JJK3	32731.04	30895.86	29029.87	39644.12	38896.92	27431.52	24882.73	34144.84	26489.83	34470.94	45991.94	36910.54	51167.2	35642.01	60088.29	41907.02	41078.74	36749.71	26458.84	44963.2
A0A6P6JJL0	55935.99	100	45552.78	43113.08	100	75880.81	101674.35	73756.74	69918.3	124706.97	9749.99	40233.57	100	100	100	100	100	53745.67	47063.2	100
A0A6P6JJL5	16528.35	21340.26	18346.08	16146.22	15499.5	15552.95	21644.63	17969.15	16346.86	18988.16	14790.85	19588.26	17569	15645.27	17516.55	18195.48	25836.83	20852.32	19672.44	27615
A0A6P6JJL8	44257.77	76533.83	78438.25	59860.06	38682.07	49650.2	61116.81	30862.01	60277.14	76441.47	45206.45	58238.11	68365.06	53801.44	77940	65866.96	66485.94	62541.94	61551.67	50471.6
A0A6P6JJM5	18739.11	17606.2	17147.98	14948.16	100	100	9423.15	6220.5	100	100	17924.89	20774.61	15501.29	16747.47	17108.88	17577.98	13961.07	7175.95	16758.74	18564.6
A0A6P6JJM9	64115.18	93045.08	105292.71	81308.7	88862.87	163369.55	100	302478.08	85656.12	336305.63	104218.98	133070.05	93554.74	109659.21	123786.9	112220.71	100	56048.37	100	100
A0A6P6JJT2	236876.36	217852.58	224638.66	222995.13	238519.33	183715.11	257258.25	184528.8	217286.53	258333.5	260640.59	255738.07	264004.23	270210.42	266729.53	282622.68	307844.33	266450.22	277285.62	316616
A0A6P6JJU4	2057533.53	1409457.53	1833604.46	2637596.44	1892910.01	2018451.46	2676397.73	2246317.62	2605913.77	2680524.41	1651570.59	1644545.04	1549706.97	2053650.69	1656914.66	2202077.68	2928913.69	2451289.89	2101007.16	2352150
A0A6P6JJU9	44011.02	59688.6	51247.83	35831.77	42794.08	60476.14	38961.79	41861.52	52493.95	69344.79	44535.06	56555.96	42863.53	48743.94	29141.31	60710.57	49280.91	39824.77	42412.63	52254.4
A0A6P6JJW0	31134.88	100	15493.98	18558.61	29154.56	100	29592.58	100	33277.67	16297.4	17695.33	100	100	100	23005.14	100	4467.38	100	100	22170
A0A6P6JJW1	201806.49	178605.27	229563.86	238461.7	215627.66	128701.12	181868.33	149455.65	189533.97	179406.15	249450.12	232539.87	204739.83	237919.78	277213.56	274368.75	294527.17	304359.33	189481.13	268405
A0A6P6JJW8	6008.09	11127.03	13913.77	100	9479.24	12624.2	100	100	100	18216.01	11874.72	12836.99	5047.52	13419.59	5170.65	6922.83	6237.45	10101.05	17668.12	8306.46
A0A6P6JJX2	156352.66	181588.02	182052.23	109547.75	151177.95	116277.32	134982.45	109365.48	133777.09	143846.77	101458.02	131035.07	128459.33	122766.21	111669.99	158515.37	104026.33	130392.59	119791.16	110314
A0A6P6JJY4	11234.85	9830.29	18301.79	11414.58	9648.67	5993.77	4997.69	100	100	100	8335.53	10134.77	7227.22	9187.14	12633.53	6222.79	8788.99	6677.77	5048.15	8624.33
A0A6P6JK22	21711.93	19661.27	20020.71	17532.47	27293.92	12840.06	31380.19	11275.8	18107.04	20741.58	24334.39	23525.93	18726.35	30693.3	29672.91	28187.38	22311.96	25904.91	29473.89	25371.5
A0A6P6JK33	10081.16	11457.24	10966.98	5949.7	6666.62	24300.66	100	100	6399.17	100	10263.39	12180.44	8856.6	9441.89	9167.85	8567.07	8432.79	6531.96	8866.54	4850.48
A0A6P6JK41	62737.89	76089.84	71318.99	66747.54	60604.04	48164.26	82096.48	42668.86	63162.31	70300.86	53828.73	60002.34	64399.96	51405.77	73139.9	72632.85	66952.27	79130.56	45124.49	61752.5
A0A6P6JK52	13616.39	13584.47	17614.15	17851.45	20923.44	11731.7	19375.12	10092.14	21355.64	19899.66	16812.76	14186.68	18554.84	17632.54	15817.64	16184.89	15395.75	23399.63	17942.99	16836.3
A0A6P6JK56	79113.15	69930.07	71443.56	79445.26	89278.86	60983.76	99154.33	58364.95	62674.4	65108.98	62002.99	67774.6	60431.36	64202.27	69247.11	67306.26	67282.39	65581.5	69837.35	69440.2
A0A6P6JK70	63394.14	67789.64	61307.32	56527.1	63172.47	32490.7	61736.28	31730.78	42552.57	47194.58	57356.52	62826.99	46270.53	51954.14	44339.87	63125.24	39417.87	51328.52	53182.6	50836.4
A0A6P6JK72	204605.57	199110.74	224843.03	222172.54	247433.25	248671.97	357329.58	265003.49	284081.87	316307.88	154343.43	166639.36	137829.86	140039.74	198134.93	287046.09	308210.59	251769.73	236544.84	240392
A0A6P6JK74	316763.74	278781.11	256140.16	236302.85	251416.9	282624.22	322176.64	264544.85	301375.55	369974.92	328887.06	293474.99	276666.59	352496.78	302548.74	323818.7	332649.26	265228.1	305302.84	260377
A0A6P6JK83	43952.13	74974.81	52302.97	63670.86	69626.71	70729.37	37847.12	59553.99	93275.96	37452.35	40835.35	49141.6	54709.94	44862.6	46757.77	44892.09	20065.55	29082.78	30374.38	34369.6
A0A6P6JKA1	17151.26	19413.11	14229.02	29551.37	16937.25	100	100	3073.28	100	6256.39	11160.07	18187.45	15441.99	23915.88	17560.93	11290.95	100	10734.64	22745.51	16531.3
A0A6P6JKA5	8647.45	10225.38	10702.04	15553.04	17915.95	9743.59	100	11723.62	22013.29	11440.83	5657.84	11042.64	9468.11	9285.23	14718.1	12099.39	12882.95	11227.84	16625.19	11017.1
A0A6P6JKA7	18745.27	14518.43	14741.14	39409.23	31717	18387.9	49524.9	26069.65	44853.92	26233.17	15048.28	17180.28	26922.2	16782.55	100	14894	25629.09	32426.12	19290.4	32477.7
A0A6P6JKB6	1372437.32	1366146.77	1407675.39	1772695.32	1984965.45	258637.11	1397039.99	776429.02	1893988.79	1307550.89	1385135.63	891570.75	1291581.39	1168506.72	1768257.26	1716791.24	1048582.35	1436284.32	1219121.47	1477540
A0A6P6JKC4	265965.56	243947.01	168581.44	1114502.55	299871.15	316099.78	374109.11	312941.16	385705.05	310419.92	107177.55	127664.32	157652.64	493744.68	748145.6	484704.43	1076883.59	680902.15	1144231.2	1757350
A0A6P6JKC7	577685.32	618686.99	528628.78	794118.33	609486.51	439619.31	525238.26	407095.64	697361.52	1018341.45	504015.3	591787.74	447564.39	628443.61	547621.17	766521.85	684725.8	688848.24	650860.54	744792
A0A6P6JKD2	14067.09	17333.77	22765.73	16398.02	21352.33	12846.81	9546.75	18397.5	100	6926.48	35580.68	25193.16	27067.39	28308.24	44733.57	52116.32	31038.91	45107.78	38202.32	40090.1
A0A6P6JKD7	277018	286031.25	267743.88	252985.03	248302.66	229349.64	279478.63	236548.3	283942.84	298076.06	310406.26	316015.45	281114.67	314765.88	277660.13	323628.82	318593.8	274100.01	295675.94	294570
A0A6P6JKE0	18746.7	21348.2	19060.36	15194.94	22084.93	10651.44	24898.65	18010.42	27541.26	28675.26	26958.58	24846.5	17596.41	21064.04	24415.37	34436.34	25074.7	31045.16	40886.79	31992.5
A0A6P6JKE5	10490.57	7456.15	6204.92	12223.46	4479.04	13496.14	100	14326.03	8024.39	100	6607.09	6486.34	10452.51	2224.05	2120.45	7935.14	8470.54	5823.71	7399.15	100
A0A6P6JKF1	2220044.81	2302085.39	2810257.15	4452107.42	3616607.99	3260777.84	3460301.2	2560046.47	2490428.39	3737947.88	2398870.62	3184790.71	2635180.24	2637382.65	2844961.67	3019623.51	1710047.07	2679079.71	2821645.55	3666200
A0A6P6JKF3	459316.8	532660.75	515544.54	545660.68	504475.35	272100.26	568807.18	311514.63	456664.59	458803.87	470675.19	433940.1	548054.67	372767.39	560510.68	619690.07	572333.13	690376.11	504429.33	695344
A0A6P6JKH1	31694.34	33008.14	34769.03	27124.72	29736.26	22523.25	17333.72	30063.79	32023.99	27917.01	32593.79	32518.62	33281.68	33988.36	27618.3	28756.25	25294.36	34299.71	41128.71	36864.5
A0A6P6JKH3	14255.75	16729	9797.26	10397.03	7758.78	9023.41	100	17373.31	17731.11	5548.63	12473.08	7608.2	16034.77	20486.65	11150.97	8122.3	12485.06	10532.82	8888.48	11065.3
A0A6P6JKH6	171195.31	152458.24	157759.13	137405.3	147105.27	77667.97	65114.38	63312.28	74078.65	88678.32	133359.37	150465.47	113336.19	143460.18	105746.7	155361.05	133747.44	138942.64	106755.7	131896
A0A6P6JKH8	9656.3	11991.86	11597.75	14128.58	12790.9	9515.91	16488.47	9603.67	17282.56	12501.4	14623.3	11002.84	8566.66	14750.23	17538.65	12253.14	15331.53	15100.07	14083.71	10872.4
A0A6P6JKI3	25029.63	28193.66	29669.88	42938.15	34245.27	22901.3	33347.79	21026.7	24981.02	36693.73	54062.39	67877.5	76300.19	57994.81	59601.44	62944.95	24043.01	45365.17	40784.7	70690.7
A0A6P6JKI7	10119.23	6135.67	6505.92	9124.99	18799.62	22600.24	39461.21	21441.04	25999.95	15863.42	9724.86	5322.11	13834.08	100	16174.17	15905.79	100	9791.98	5171.54	23673.6
A0A6P6JKJ5	195932.17	207563.39	196363.61	187888.72	187435.96	93916.01	152918.52	105304.68	128262.09	136607.97	197704.79	209619.88	211919.12	207810.3	204471.92	222463.94	177569.19	244669.94	210038.94	228314
A0A6P6JKK2	15704	20401.33	8230.62	19496	33129.31	8407.87	24158.47	12287.23	9324.51	20723.05	18468.52	12873.84	18544.6	9569.08	18582.03	15023.53	24884.55	25024.82	16486.37	24546.4
A0A6P6JKK5	3622053.13	3135851.97	3438419.06	4426323.72	4792070.53	2343427.7	5607441.38	3141538.89	6305879.63	5601414.69	3306419.54	3616705.46	3820261.54	3758258.59	4023794.06	4596569.53	4460824.39	4526484.13	6029405.36	5867460
A0A6P6JKK9	25216.14	100	100	23243.09	22329.49	100	92884.34	100	31423.84	34369.95	39841.87	19087.48	23453.13	34875.88	33156.11	25743.46	34234.63	44456.3	32313.09	23199.8
A0A6P6JKL1	100	5145.51	100	3568.75	100	7581.7	9668.96	5747.54	13483.96	100	4018.35	100	3925.59	100	7187.81	7484.52	12206.67	8524.37	5499.86	5092.88
A0A6P6JKM2	37785.03	23080.26	26919.78	30728.41	35257.49	22972.61	28024.19	26516.06	21751.58	30160.83	17953.57	10621.46	23488.89	10443.45	22975.28	20704.98	100	3612.8	17819.16	23292.7
A0A6P6JKP1	1465570.29	1533584.87	1368706.57	1533394.04	1510715.94	1411439.2	1476517.57	1327455.71	1817421.25	1717178.56	1483718.11	1499894.83	1563641.5	1631829.79	1461745.49	1596731.45	1522772.42	1614205.18	1609824.35	1807620
A0A6P6JKQ0	249558.03	241203.29	315560.68	412302.9	178731.89	245580.03	200193.03	237233.54	293154.24	279985.07	447903.6	427264.01	386679.24	580539.34	661707.14	671622.98	1434109.92	689473.02	721670.35	1335810
A0A6P6JKQ8	389806.23	373251.71	481324.29	615839.69	279659.47	343295.51	322535.31	347140.64	357243.27	399836.27	708226.56	656240.09	561720.56	928622.72	1149635.55	1051100.26	2411848.77	1042690.64	1105980.9	2262210
A0A6P6JKS3	27161.29	35114.8	28271.76	33306.14	27361.42	21553.61	24965.8	25101.36	26832.6	32510.54	29261.51	40306.07	15404.8	25531.55	27085.33	14625.56	100	24062.47	17883.29	20079.1
A0A6P6JKT3	263010.97	235990.86	209918.54	314359.56	268947.68	211055.15	386687.68	185618.95	268264.86	348060.23	265901.18	252414.31	294661.08	272138.67	290956.95	282797.06	275160.43	307214.4	292243.32	366410
A0A6P6JKU0	58058.01	69288.86	65407	95135.93	90922.01	69854.67	110473.35	74441.44	78701.73	99995.16	47035.5	67215.78	40002.51	50297.68	37182.05	84553.19	67328.34	67077.47	136918.19	91413.6
A0A6P6JKV4	3916.36	8972.83	4781.33	16067.07	10078.93	14354.94	3625.42	7502.53	11012.96	100	100	100	100	3338.17	100	100	100	100	100	6582.11
A0A6P6JKV6	668634.08	642694.79	680703.37	719269.73	670307.78	478738.36	760554.45	501495.4	761954.04	724990.52	732623.58	672544.79	647960.07	655834.32	555886.02	841139.49	917351.66	793431.05	695594.8	765089
A0A6P6JKX1	53508.42	68460.76	68249.21	60943.05	48765.02	48471.92	70600.37	44455.76	63128.21	48527.64	72066.85	83678.75	82743.31	73640.25	72262.09	84333.38	72308.65	80356.08	78443.81	93523.4
A0A6P6JKY0	959331.22	913974.4	806988.63	1985253.21	870218.81	574482.61	664880.75	645817.68	874294.43	906813.99	942069.93	917592.5	556985.88	1232183.28	894399.64	2599196.28	2402908.5	1254434.92	2005043.59	5905130
A0A6P6JKZ3	25731.9	36961.39	37817.73	19132.69	23797.12	8834.58	38880.6	19056.42	27983.04	100	71821.9	37093.22	135958.45	65300.2	19265.41	52791.94	29036.58	73211.7	84139.34	121452
A0A6P6JKZ6	15499.7	14032.53	13832.03	13911.69	15014.11	13602.99	100	5401.1	23136.77	100	100	4423.29	100	4872.89	9954.53	10849.1	100	100	100	100
A0A6P6JKZ9	2098.43	5203.65	3881.13	5988.18	5826.97	100	100	100	100	100	6573.88	5408.68	4322.25	5353.22	3904.28	11145.54	4311.4	12598.19	2142.24	4901.33
A0A6P6JL06	3212.77	4347.09	5527.51	2283.17	4535.65	6179.59	100	100	5905.54	100	2604.47	4838.14	5464.28	6641.88	6415.4	4238.65	2451.91	6019.62	13060.31	3343.36
A0A6P6JL12	68117.73	37232.99	63634.44	65225.47	69017.49	91683.79	53312.9	92078.85	107230.68	184491.75	23042.33	41131.39	20473.87	25389.85	37355.02	68799.81	60129.69	102529.21	121183.09	86532.3
A0A6P6JL18	7833.13	10703.43	8917.96	5966.03	11069.16	100	100	100	100	100	6708.1	5959.64	7100.34	6978.55	9407.96	6172.26	7241.42	8932.52	8541.41	100
A0A6P6JL21	39263.22	27710.07	28446.26	21438.41	18663.08	26263.14	47271.31	25732.79	41719.36	35181.67	128714.35	100244.16	150987.25	106575.1	193291.09	80286.53	137933.99	84585.38	38366.23	57815.9
A0A6P6JL23	5992953.62	6391338.38	6366509.15	5265331.45	5901278.21	3148959.8	5686048.05	3121815.01	5838987.67	5341519.96	6171713.14	6115675.66	6021098.56	6628734.85	6390253.36	6864801.46	6395960.56	6318614.29	6257065.49	7039300
A0A6P6JL26	63120.04	54761.25	80708.87	115277.57	65109.69	66962.08	54961.72	64871.19	72278.64	73674.73	78378.28	85576.84	68913.45	107695.61	127547.63	116513.33	308792.19	146587.7	144332.26	417605
A0A6P6JL27	1225422.88	1247104.5	1270137.82	1903167.63	1550252.63	1370471.75	1483615.95	1336838.77	1878508.07	1556327.52	935732.09	968534.21	1058503.82	979290.18	973260.92	1197103.73	1208584.37	1232529.68	1193744.67	1586770
A0A6P6JL50	100	9821.89	5287.09	17357.26	13307.64	7325.87	100	8891.73	12285.61	100	9015.6	5309.46	100	8366.48	13936.36	3242.17	24585.1	13511.89	27410.61	53886.7
A0A6P6JL53	158409.08	249997.41	129757.8	238586.92	230373.97	140930.71	155899.28	139933.21	207784.87	244726.81	163981.31	153564.46	203681.49	183075.81	210300.24	257192.44	351200.8	285517.42	109621	164974
A0A6P6JL61	15655.83	22702.99	43555.05	30304.86	14260.71	100	100	100	28681.17	59054.16	100	100	100	100	100	100	100	100	100	100
A0A6P6JL77	58063.99	58272.07	64437.58	61479.56	63124.41	48932.87	60829.51	55599.87	57201.85	50743.57	81725.4	93171.94	85632.9	96709.95	86936.9	80430.68	84776.87	75210.53	72774.38	90854.5
A0A6P6JL80	434170.63	427022.38	414977.42	393044.19	401818.04	293049.16	408724.52	297360.62	415823.87	364944.91	392328.25	357049.42	386714.28	374023.88	409984.48	436333.7	365852.27	444401.36	387049.11	419041
A0A6P6JL81	39052.12	63431.89	59501.1	42140.32	65489.16	37644.83	36963.66	33818.96	36099.8	65071.83	43313.02	42353.86	57058.96	39436.14	41685.8	30219.67	35929.72	27821.2	30136.26	49262.4
A0A6P6JL86	347758.31	200193.27	200146.75	176702.37	216320.82	201178.28	266318.52	209526.66	313372.17	245133.54	179011.82	135058.96	201159.62	195635.25	293573.39	172851.24	373290	388194.65	353662.22	382560
A0A6P6JL87	80597.42	87004.37	89258.25	80512.98	92070.96	24683.7	78689.44	36268.83	98339.6	96475.35	74913.6	96682.72	74827.58	90282.37	77806.3	84854.77	46418.78	84198.39	97238.94	96353.3
A0A6P6JL91	191569.1	260033.73	307108.49	250765.85	286274.06	178215.17	173048.72	182845.31	196210.03	168829.13	248472.13	305432.45	299959.97	259500.36	256366.96	260876.68	245014.41	214062.25	174149.54	201057
A0A6P6JL93	36430.71	19315.84	31912.12	100	100	26900.1	46593.87	29450.35	34572.96	43092.84	17356.49	16085.59	100	19081.49	19763.04	22560.86	22560.27	31663.32	36460.37	32046.8
A0A6P6JLA2	407422.94	345768.34	302171.27	576724.51	435952.05	197390.12	248859.12	200768.11	189097.16	346497.21	332037.77	173600.11	432688.32	358363.11	197980.59	336290.65	174120.94	283110.12	367960.05	474899
A0A6P6JLB2	47896.85	64532.98	75413.22	58284.71	48194.95	37845.79	89065.35	30699.04	46713.86	55427.07	55884.79	45106.37	58539.11	45381.06	46829.19	52785.16	58846.91	46223.48	48374.15	68786.5
A0A6P6JLD3	87091.17	73134.04	79046.82	60453.79	77750.72	45945.02	93497.63	56160.99	59123.79	77183.97	88357.37	89187.84	66147.12	93734.63	105973.18	103204.36	133950.28	101247.46	93273.23	80771.8
A0A6P6JLD7	8646.18	8569.38	11050.57	6595.7	11543.11	5911.96	6836.37	100	100	11412.38	13841.08	14918.03	9629.29	10422.6	17750.89	22711.11	7770.44	10371.98	10784.45	10877.1
A0A6P6JLE1	21992.46	23863.97	34642.52	24097.22	25225.33	42692.34	38771.41	48455.98	28055.56	55080.83	22928.14	100	28703.24	14648.33	33742.6	25338.81	26326.53	26235.01	22017.71	28026.2
A0A6P6JLE2	15319.61	12277.31	11721.66	9112.53	6032.24	6194.71	100	3385	100	13295.42	9184.58	11282.8	11179.61	100	9098.73	18222.12	11681.21	12850.38	13107.6	11785.2
A0A6P6JLF2	37893.97	45583.67	51365.09	53425.65	44174.14	29538.08	41066.87	19448.56	36057.15	34612.14	55244.09	58490.62	49729.45	49692.92	52187.55	32104.9	33451.35	39571.92	37587.52	41607.6
A0A6P6JLF3	100	36394.65	38296.48	40269.93	17196.26	29740.42	36233.13	34093.68	30545.25	46578.27	25745.2	30770.88	17618.78	18678.79	42231.1	14570.05	35732.46	39019.84	100	14919.5
A0A6P6JLF6	453681.1	759831.32	629463.16	757649.15	731862.2	529165.1	619835.96	548929.27	749468.96	684304.77	545931.52	530474.91	748559.96	520346.68	542315.23	565350.74	599805.72	789009.3	700188.91	787064
A0A6P6JLF7	3471.25	17524.99	34863.91	19657.04	6004.37	37483.24	66801.33	34377.43	39620.35	26424.5	41125.28	30298.93	47944.92	36130.29	80958.27	38331.29	42876.6	31916.45	109383.16	99533.4
A0A6P6JLI0	50483.68	48912.5	46498.42	43193.33	37797.13	27644.84	23787.45	23165.03	33358.74	28619.95	54225.21	51610.11	41988.74	47582.09	34102.32	53438.11	44578.23	38016.31	38010.47	28739.1
A0A6P6JLI1	13453.92	15251.1	17136.7	14745.53	8420.07	7046.72	8076.3	5730.59	6238.89	10817.84	100	100	100	100	100	100	100	13816.8	100	100
A0A6P6JLI7	36789.98	36806.44	34517.13	56086.56	43072.53	25170.29	46460.14	31173.64	32670.93	35275.43	33666.31	40811.36	43610.93	42767.55	43369.36	46567.2	32036.67	31543.29	26041.26	44838.3
A0A6P6JLJ0	50045.32	30157.74	29824.41	41004.05	40704.78	27979.98	27320.16	23684.79	58813.43	38630.41	26693.5	29463.48	37536.88	27266.79	20134.73	42845.95	30143.06	33717.15	31813.6	29550.7
A0A6P6JLJ3	107364.24	142126.6	117273.72	133297.82	132560.63	92264.11	170200	95720.72	124161.77	110435.05	84546.01	69463.93	101598.31	67304.51	86902.11	100248.64	92224.79	95965.21	72581.14	138407
A0A6P6JLJ4	100	5420.1	4886.7	5981.23	7473.37	3647.81	100	2131.01	5474.99	100	2025.7	2754.81	6404.45	5136.83	7187.71	100	6884.17	5598.44	5841.7	10483.1
A0A6P6JLJ5	35068.52	34404.46	42804.15	31751.35	21903.23	45184.39	52207.4	64995.07	82417.95	75740.48	23805.96	26966.23	19169.09	14327.23	22615	35285.37	33063.93	10059.59	31059.52	14737.3
A0A6P6JLK2	41123.55	42085.22	47365.56	32106.16	32213.84	23070.79	34785.17	19142.54	22113.52	26899.06	44772.18	50326.84	44027.62	50269.22	39437.21	65098.24	51736.03	49591.91	44803.53	41690.5
A0A6P6JLM9	100	4288.55	7970.87	8314.23	6075.28	3180.34	7356.43	6499.64	10164.25	7590.14	100	100	100	100	100	100	100	100	100	100
A0A6P6JLP6	3041.27	2427.91	4213.86	4512.52	100	100	100	1925.05	10185.57	100	3159.2	10056.93	5038.6	6778.73	7084.89	8186.73	3706.58	6859.48	8140.55	9687.08
A0A6P6JLQ3	15448.49	16273.1	16428.71	7265.12	11073.34	15549.27	19131.26	17569.69	18073.97	100	13213.4	15556.53	23917.79	6400.66	20772.35	8807.43	9212.39	11253.02	4102.94	9207.99
A0A6P6JLQ4	295660.68	294161.83	268823.06	296714.95	265603.6	253377.44	304991.62	260335.32	315079.93	338961	304328.86	307572.45	299028.31	283290.23	286388.91	351480.02	327728.26	353730.36	347391.14	349879
A0A6P6JLQ8	34474.48	43586.84	57349.22	64948.89	42833.15	39446.03	46679.37	32029.25	42850.73	48861.18	29472.32	20620.67	25180.88	26519.15	28041.68	33930.74	44896.14	27079.98	15773.46	17503.4
A0A6P6JLR6	441180.85	385161.47	358706.58	310922.95	351292.47	264843.26	290393.1	268229.55	309158.18	351773.68	343539.66	412155.97	320248.13	336313.83	271195.28	321349.3	280807.22	415242.98	529426.69	530689
A0A6P6JLT3	29776	37247.3	25020.07	28528.7	30501.01	36331.06	33568.61	33713.45	31207.03	40184.35	24188.15	23859.5	21859.24	23318.92	33610.63	29167.88	21561.07	33896.06	28213	32758.8
A0A6P6JLT9	349884.43	392389.47	384236.06	384239.7	419102.62	225673.55	333517.21	219950.03	345798.06	315890.03	357463.78	348856.07	360157.83	341206.52	343027.33	331420.64	349311.81	331626.33	317726.56	348015
A0A6P6JLU9	60614.9	76706.23	76333.99	64033.71	61756.07	42426.82	47837.21	53215.33	49292.88	68836.79	76477.38	96371.34	109534.07	64528	84698	83805.49	68500.09	77862.35	52558.08	60956.8
A0A6P6JLY0	52588.98	66619.33	55315.42	74082.78	41339.71	72912.53	58014.87	74437.31	49082.09	46407.33	66453.95	78804.84	85907.55	77726.2	91250.97	50665.58	61071.79	60483.47	66226.11	112680
A0A6P6JLY5	100	100	4516.38	100	5536.72	100	5713.81	4067.12	100	100	100	100	100	100	7129.26	12806.69	100	14593.8	11683.56	9884.99
A0A6P6JLY9	68266.97	58957.4	78982.65	73961.03	48193.04	54552.79	109285.92	68624.56	92838.03	94121.1	60473.62	61770.26	68011.44	55298.43	58957.33	101468.32	88955.34	81456.74	95350.95	69734.3
A0A6P6JLZ2	3375131.43	3436646.21	3494995.06	3283212.69	2970157.66	2204566.68	3496692.14	2473270.74	3514626.06	3052498.81	3350520.31	3604204.48	3426483.24	3159858.55	3485172.44	3358412.41	3220847.2	3221267.36	3316854.22	3585930
A0A6P6JLZ9	28418.64	24745.69	26523.8	19486.4	27553.02	13763.57	18561.7	16740.94	20730.12	20725.83	27197.25	22296.93	24084.72	24027.21	29356.11	17766.12	19189.31	23064.05	13748.41	20451.2
A0A6P6JM04	298182.72	382878.27	185146.43	514309.85	570329.56	212283.32	593954.01	207031.78	386946.89	150193.35	267573.96	255766.63	279550.52	292847.15	625213.04	407721.05	108865.61	155338.43	174964.89	189435
A0A6P6JM12	10076.43	14679.84	17151.77	9620.41	11004.3	5560.84	24037.01	10202.71	8372.29	8257.89	10359.19	7503.62	13578.39	3234.28	3899.26	6001.28	6495.34	12459.23	8003.66	12108.5
A0A6P6JM19	184433.76	197105.32	192989.21	100808.17	198840.01	79458.04	52506.32	88595.83	125658.17	113765.84	67115.87	49146.85	23686.63	56535.79	28623.32	48372.5	18329.98	21573.28	42608	15840
A0A6P6JM24	93122.16	119522.5	120329.09	105317.8	96083.68	71617.72	88299.33	41111.66	57141.45	89046.33	92330.99	106537.02	75208.69	98552.07	113687.34	108081.15	89039.17	100654.86	102387.41	85418.1
A0A6P6JM28	80548.44	114707.84	178348.62	81013.85	10944.88	145143.37	194198.73	135703.44	154135.92	183051.03	126692.8	271832.74	17170.28	86242.48	100	57078.65	100	100	407325.56	300996
A0A6P6JM31	37896.92	38856.43	38628.46	36328.07	35513.41	25512.18	56163.39	37036.92	26711.89	40539.01	48103.46	45521.57	48180.03	32853.17	34203.05	53629.25	45814.49	41519.73	47560.09	44066.4
A0A6P6JM50	100	9527.03	8168.98	19240.63	7235.4	100	10016.48	100	13149.83	100	100	5894.52	100	7591.29	100	24923.11	23610.61	15960.85	28640.49	15126.8
A0A6P6JM52	131666.75	108049.26	92978.78	105950.28	110383.02	87301.5	106222.75	95169.42	112105.03	122931.78	74311.05	82574.85	76214.03	66803.91	77316.89	80822.07	118586.47	91515.44	91057.25	77064.9
A0A6P6JM61	173298.2	197620.29	190674.57	179945.21	177690.79	158644.13	205012.06	162923.64	187125.44	220913.7	219926.37	221292.68	203025.64	202256.74	198051.82	228420.91	238828.32	226716.92	224128.52	230841
A0A6P6JM62	3871.94	3731.29	9806.33	8570.46	4524.19	9097.72	4396.39	8002.95	17681.41	13454.96	25585.38	13830.99	9956.14	23155.92	17994.27	46249.63	25309.55	23350.69	55483.35	166003
A0A6P6JM65	66326.38	56433.23	61267.83	61618.31	53466.27	58048.42	100186.31	68244.34	71282.26	90700.06	51364.8	41408.96	52918.58	57478.88	63543.18	111451.5	79803.87	119260.11	81501.8	141025
A0A6P6JM66	31590.67	26233.65	40085.68	42937.42	17553.56	23938.12	17268.36	19079.08	26081.3	31988.18	42825.03	46110.41	22908.95	60949.55	52747	72069.51	44198.61	57105.58	71834.64	45785.1
A0A6P6JM75	328051.23	719403.64	856653.99	1416448.81	938596.76	532508.81	661355.91	626349.98	658894.57	875392.4	2904950.43	2483418.65	1914394.37	1064388.67	1290274.98	919422.97	1174938.18	1133994	1234419.75	1283660
A0A6P6JM83	66009.83	70534.84	86356.76	84130.01	73533.41	78223.72	82425.27	74326.58	70950.1	80415.82	69451.86	79003.18	74811.95	67359.99	72023.46	73399.15	54795.04	62084.9	67345.39	76014.7
A0A6P6JM87	28844.23	25718.59	42163.49	23184.59	28371.91	15583.81	41806.2	19645.33	34083.46	35241.98	46596.49	49963.7	40055.6	38780.79	32541.59	40910.74	46937.51	45789.17	43060.1	49467.7
A0A6P6JMB5	337074.96	273687.74	307091.85	263258.29	278663.79	337998.99	455673.13	326169.32	402932.98	393559.18	450010.75	319552.01	407219.86	442393.67	367271.19	361053.41	434597.19	341047.28	425809.36	345673
A0A6P6JMD1	13297.52	11204	12917.17	15474.89	10552.33	9001.31	19982.97	11665.22	11033.44	18652.86	13804.29	13839.56	12941.77	15707.1	12097.09	15641.12	14463.84	12408.49	21614.94	22206.1
A0A6P6JMD3	100	7574.5	12582.42	13064.79	100	8860.45	100	7320.01	100	7938.99	7487.16	100	7397.84	100	5469.83	17014.55	9992.75	11976.73	9317.28	34046.2
A0A6P6JMD4	43664.62	51421.35	29759.03	39335.65	53302.2	41085.72	52965.94	55865.87	40905.96	39150.27	32648.43	27541.81	59037.01	19306.59	43315.48	27809.85	16384.37	45845.96	12233.39	31112.1
A0A6P6JMD5	34480.29	49118.03	54683.91	25176.55	32240.64	2195.77	22314.86	100	18141.51	100	47665.18	48520.14	37826.44	31602.94	44469	33625.19	38597.39	43885.57	19064.3	38084
A0A6P6JME0	110208	116719.71	119397.87	85871.26	101829.76	74083.83	84239.2	74014.49	91648.51	73869.02	102157.37	118570.02	96821.4	141468.47	112484.6	113560.52	152448.95	135234.65	122104.88	131104
A0A6P6JME2	13063.01	100	6841.38	5656.61	5335.24	7832	17785.47	4263.7	100	100	100	6110.78	100	8966.72	6564.29	10004.13	10697.97	100	13087.15	21622.4
A0A6P6JME5	120253.25	118338.45	104169.14	117282.86	116518.84	118225.52	176367.55	134839.11	165722.04	143296.43	113661.08	86805.1	110039.88	92666.71	110254.46	100640.02	120979.2	133727.6	133794.68	134222
A0A6P6JMF3	4161010.74	2418875.84	3239487.56	2022333.85	2091819.9	2120920	4815119.1	2448851.43	4105532.82	5068542.94	3644054.98	3612504.69	2579621.83	2419020.3	2852852.09	3460869.63	3436576.91	2849862.9	3878318.39	2080250
A0A6P6JMF7	970645.52	928461.77	1028353.56	872670.42	871454.33	743668.91	947144.62	769255.07	957527.69	939875.49	1036527.35	1051425.73	904352.6	1087904.75	950466.37	963289.89	994421.61	920906.44	926371.96	837735
A0A6P6JMF8	7576.64	100	7155.34	7596.88	5926.77	6432.78	5942.99	100	100	9995.2	3655.3	100	100	100	6484.22	6870.27	100	100	100	7423.35
A0A6P6JMG9	523223.84	555793.65	666886.73	579907.03	606726.57	356253.57	620291.08	364295.67	496774.48	552690.62	596251.75	583823.78	543667.67	611323.29	633118.98	788291.1	801658.78	671082.66	726545.8	780623
A0A6P6JMH2	685469.69	895932.1	890227.85	919813.19	812146.57	281970.99	776051.04	125160.93	804665.97	914094.48	858516.13	761134.98	904433.46	798015.07	755765.7	789423.59	712208	748463.79	683894.81	822685
A0A6P6JMI2	57742.62	62669.96	57735.76	57526.18	46671.08	31139.7	41371.59	29129.77	48274.8	41817.13	36950.69	31093.76	45001.51	30725.58	52707.46	36122.39	56145.02	57430.08	30282.94	42464.5
A0A6P6JMI3	11552.74	12268.91	10687.98	9334.06	11346.61	11247.34	7660.34	11040.8	16118.69	100	100	100	10605.79	4451.72	7000.98	3606.47	8511.31	10831.95	7067.23	7879.14
A0A6P6JML0	100	3124.07	3078.23	13368.69	4674.2	6376.15	100	3302.17	100	10057.18	5897.5	1626.98	100	5575	5072.75	5286.05	6841.5	8074.89	8216.34	18159.9
A0A6P6JMM2	42552.76	20020.55	59601.53	83875.92	84325.6	217767.91	70344.62	215378.42	201647.06	447632.04	24665.12	27665.16	77967.48	40812.11	119140.32	67590.79	65476.55	163103.71	112622.35	94333.6
A0A6P6JMM3	78070.56	88663.06	103896.34	80610.87	71089.98	90328.19	83030.13	85594.03	88403.1	123201.4	76727.98	83908.78	89337.01	70051.74	78962.1	62404.66	79061.34	98580.78	68468.93	95218.8
A0A6P6JMM6	22076.29	21886.7	58359.69	21595.35	25412.39	33142.01	58593.33	38933.39	29099.29	58983.93	54538.73	47219.75	74977.26	32085.68	100	39926.37	100	100	24875.06	76331.2
A0A6P6JMM7	102541.8	121513.15	114078.73	98649.32	126592.88	70933.24	100686.38	73554.21	100034.21	90531.62	107877.81	97387.45	121588.19	102567.21	102912.9	110295.76	91554.55	111754.21	101616.48	101952
A0A6P6JMQ1	6513.56	6585.58	6146.22	8087.63	100	7862.63	5539.93	7099.42	9093.98	11224.4	8251.35	10969.77	9206.4	8068.11	9789.33	8304.37	5597.72	6056.87	11669.86	11941.9
A0A6P6JMR0	100	9192.92	100	100	8759.96	7057.69	100	8793.54	6550.85	100	13977.04	12201.44	11207.46	12810.74	8370.13	10031.07	19130.09	16011.3	14025.31	19623.4
A0A6P6JMR3	129136.67	146034.07	149077.61	132090.44	125056.66	97702.64	132528.92	109014.29	116860.09	137301.92	126505.22	134146.03	127807.97	135593.99	161941.28	129125.76	109108.83	115993.26	112665.85	148746
A0A6P6JMT1	59180.95	58398.69	57148.64	46648.13	47274.4	51502.3	60764.33	48680.47	54009.61	64265.86	62774.82	55675.36	62811.82	48776.84	58937.33	72893.55	65977.4	71136.19	55718.71	55876.4
A0A6P6JMT3	21069.8	29375.13	26807.15	29594.23	30564.15	19008.66	32409.83	19183.34	28214.31	29880.93	28271.13	22739.94	33185.73	32698.97	36775.48	32266.2	30248.33	35894.51	27278.08	22601.2
A0A6P6JMT8	14539.32	19827.57	20217.12	18469.31	15605.16	100	14718.18	100	6861.67	12340.65	27468.98	27111.41	31813.03	22287.43	27420.85	19272.75	26364.69	35001.45	28634.01	33234.4
A0A6P6JMV4	38298.55	37353.61	46433.04	40744.66	47342.89	31358.7	44052.12	33014.74	54285.22	24554.99	42384.2	42283.38	45671.73	36671.86	47351.47	32022.94	26845.35	48448.28	49831.69	44599.2
A0A6P6JMW5	107126.51	113447.18	95105.7	75760.5	71301.66	88515.09	103760.79	65713.33	83561.06	68563.28	88475.02	85461.59	114536.48	68094.12	100125.68	97352.01	70785.44	105577.39	78650.56	87946.4
A0A6P6JMW9	286501.1	318796.26	240449.06	261832.46	294886.37	222068.08	310665.65	253505.55	328857.58	325960.24	292320.66	263853.11	272505.99	307756.38	204669.18	413017.32	443024.12	373635.34	389606.22	326996
A0A6P6JMX4	8546.45	7426	7899	3461.41	11741.97	5292	8350.72	6550.08	7288.18	100	5988.48	7568.13	7885.29	4740.17	100	7695.41	5802.05	10777.62	9484.61	16319
A0A6P6JMX6	52533.57	46510.71	62981.94	52063.44	57781.78	34806.58	57953.72	33856.49	56701.74	63736.18	53772.73	51457.55	52091.94	50502.02	49252.11	73778.52	86316.81	75688.77	69566.56	65649.7
A0A6P6JMY0	135918.1	169959.73	148401.62	135196.19	157084.83	92043.04	154997.47	109425.43	143520.18	112444.64	136071.16	144253.68	148223.71	142725.87	168717.54	199646.48	166291.96	192467.52	182980.52	198892
A0A6P6JMZ2	3342725.7	2688347.53	3104770.47	2896173.81	3000437.02	2080927.41	2877484.34	2354639.34	3178343.24	3246685.6	2756330.01	2418896.29	2640220.39	2880040.72	3096130.91	2547919.23	2850489.25	2722019.26	2642888.06	2991540
A0A6P6JMZ3	25130.26	49762.93	55897.83	49578.02	53663.5	40192.99	41781.58	40832.58	57674.35	65282.8	37588.39	84295.23	47634.15	62656.95	64216.88	150142.28	68477.5	80430.48	53486.99	78487.1
A0A6P6JN06	148548.83	183905.37	175099.98	122448.74	155240.63	109748.78	100	100586.67	236604.55	139992.5	168435.1	179036.24	95423.46	143707.67	176850.89	157260.81	153167.06	211578.27	179761.68	193059
A0A6P6JN10	42307.62	50736.85	46360.82	29768.62	39876.53	36056.64	38498.24	43098.45	31726.12	32695.85	49976.85	51143.88	45774.69	45573.25	51865.63	49604.97	49130.08	50435.37	41068.64	44818
A0A6P6JN16	81161.35	79638.86	70358.09	85135.95	90659.65	28140.87	58596.6	13568.46	27102.1	50075.65	58667.06	53568.35	55270.65	49975.4	43822.97	39734.46	48829.19	72771.98	38332.82	63577
A0A6P6JN19	758246.75	706582.07	468341.77	449848.76	630219.65	374704.66	905643.41	375168.34	762341.06	463365.07	1176050.8	1236711.03	1238897.94	1076409.61	1207434.7	1372267.21	1599178.1	1362569.52	1460636.12	1622980
A0A6P6JN25	11727.9	12789.51	14663.93	7647.21	10011.34	10849.03	6655.93	6917.56	14235.73	5319.91	16203.11	12564.59	9972.31	5450.06	19193.35	10752.02	15222.81	8428.2	5524.42	19330.8
A0A6P6JN28	10776.2	10648.52	16903.11	10616.2	15069.34	100	7076.13	18306.32	18797.75	100	11285.92	15440.55	7849.97	12914.91	11243.85	100	28542.08	13303.63	9592.15	15067.4
A0A6P6JN70	33004.24	38505.74	34928.46	37390.49	30111.46	15265.48	23025.17	20604.89	18657.98	17601.73	30661.12	32891.62	27797.81	31165.53	29365.15	32366.66	36310.02	24862.19	20247.81	28976.5
A0A6P6JN87	3346523.94	3516835.24	3258389.38	3050519.57	2954831.74	2174760.31	2304425.42	2201442.48	2927711.6	2576181.09	3303869.84	3400448.69	2988619.39	3109408.66	2830998.19	2632570.44	2718240.52	2673096.95	2414598.6	2446360
A0A6P6JNA2	44789.44	40536.26	46223.87	36933.04	42225.56	41289.53	44196.53	38002.01	45551.77	44448.6	51812.91	45432.58	41788.66	45134.21	46582.34	55067.29	52139.97	52665.84	53043.77	56338.2
A0A6P6JNC0	9466.65	9880.4	6765.43	8603.88	18898.73	7187.09	16158.18	10329.24	16568.55	7938	15693.99	9391.72	5880.27	3300.76	9103.01	12207.7	6601.15	10924.91	11786.1	11763.8
A0A6P6JNC2	19248.52	13233.13	19102.34	16409.54	100	5233.87	17384.66	100	100	17967.24	18101.37	16236.3	10583.24	28465.44	15829.33	13121.35	10856.68	6642.35	20666.13	18718.1
A0A6P6JNC3	37692.71	38002.77	40014.01	34502.37	40729.22	28259	32313.75	28723.77	34367.89	31313.5	83685.94	71661.51	45617.46	78641.73	78513.88	58491.61	76207.57	38444.29	66189.18	32533.6
A0A6P6JNC6	50072.75	55468.18	59163.94	47830.56	40551.07	40923.91	42234.54	41276.27	66189.31	41764.32	55345.44	60864.88	56369.6	42845.61	57734.04	55561.94	59299.98	65987.8	44947.17	55952.7
A0A6P6JND2	31183.41	28605.45	24651.75	33844.2	32146.07	39328.89	56454.63	33914.35	48624.9	58791.87	31315.66	25988.91	36792.18	22694.66	36303.97	29236.47	36159.09	31012.22	37510.43	27157.6
A0A6P6JND7	15018.35	11744.9	15225.43	13603.4	12253.63	10268.25	11447.3	7746.54	14834.67	13628.13	12222.02	10672.86	15732.63	10123.62	17279.75	17812.72	20286.84	23475.36	17180.29	8547.62
A0A6P6JNE3	105054.9	89832.44	102387.15	96523.37	93966.94	64127.21	93017.04	58405.76	73796.37	90268.3	89586.78	82051.6	85496.61	93520.68	80716.62	79273.29	80219.06	87673.41	83825.97	89417.2
A0A6P6JNF1	48213.31	41599.69	72867.58	79821.82	56317.14	3508.18	100	100	28621.71	67014.99	45902.06	48572.93	76913.72	54997.09	50821.06	68828.1	66965.44	111534.59	60022.12	83643.3
A0A6P6JNG4	490170.17	628296.94	630450.79	537081.04	655765.88	435678.39	643577.16	422004.96	447087.78	448666.02	508254.18	553549.67	570541.27	482732.73	505574.55	657992.37	537272.84	601123.17	480139.97	530896
A0A6P6JNH4	165174.42	175185.08	203333.42	229196.57	209762.56	154323.24	230126.12	176716.34	186506.4	172323.92	167493.53	165297.14	183035.76	173487.16	157811.59	174810.1	138282.95	170379.58	158648.59	194942
A0A6P6JNK9	47262.23	51369.58	41905.3	45577.94	45734.72	55879.53	48522.05	50583.25	48022.11	43959.68	42584.72	57028.82	51465.65	40146.15	53236.59	44768.38	36203.51	43499.53	44072.86	50814.3
A0A6P6JNL3	51077.1	36186.45	12093.5	31257.52	35796.22	20090.15	27421.11	20791	24074.72	38738.44	100	100	5508.27	8325.92	7357.1	13069.91	10033.31	100	6343.49	12441.9
A0A6P6JNL7	26126.2	32370.99	30896.84	29994.38	26549.25	19071.15	28421.91	20413.03	29055.42	32046.27	30709.92	40429.42	39408.38	29459.57	38624.24	31404.87	26843.72	27190.64	19600.99	32017.5
A0A6P6JNM1	430132.87	438238.14	441314.2	286006.63	358650.19	248179.17	416840.84	369670.88	472734.28	399393.4	392282.72	445943.62	399163.71	351980.95	428261.22	434815.63	456177.85	465295.58	407299.65	440044
A0A6P6JNM9	92667.26	104504.48	111380.31	111029.33	96893.12	86992.15	93803.38	82242.61	74733.11	92967.59	81146.07	80513.89	61309.39	69975.5	76646.57	89271.98	78375.73	75370.6	67421	80792.5
A0A6P6JNN3	63780.76	52375.05	56045.23	79049.68	57520.41	59161.45	75665.79	56171.5	63393.39	59086.96	66217.01	63159.65	59722.87	79643.84	71250.95	85050.36	75215.3	87897.57	56766.91	90900.7
A0A6P6JNN9	11122.51	6807.61	13853.66	11751.47	13258.31	6797.89	9200.04	9003.93	8689.58	12066.22	16538.4	10154.77	17095.81	15539.75	13918.01	100	9929.2	6428.62	9420.66	13634.5
A0A6P6JNP1	49850.31	54767.8	42014.23	50389.01	55970.56	28697.31	43152.18	30951.25	39122.3	42186.9	51218.74	52801.8	45524.57	48604.51	39618.04	45383.46	46527.69	46406.56	44776.6	51766.1
A0A6P6JNP4	5520.01	6491.26	5984.34	5475.52	100	5832.24	19689.95	9876.29	100	100	10418.47	12250.08	100	100	6206.04	8235.07	100	100	8608.29	6361.48
A0A6P6JNQ1	137405.23	112420.94	171550.81	163212.77	192426.2	88843.63	92830.68	89488.97	105107.71	91310.81	84877.38	87830.97	77737.84	67389.91	66909.85	127614.48	107614.94	85758.45	86646.39	128747
A0A6P6JNQ6	17572.55	14237.97	17594.54	17608.51	21123.31	16837.32	26195.47	20886.31	16892.16	22255.4	17028.67	12190.48	15600.83	20420.92	17028.6	18690.91	25018.46	19303.81	18237.2	16131.4
A0A6P6JNR2	112419.92	130071.94	145442.43	101637.16	114632.85	82355.77	106424.09	71189.45	94902.47	104787.05	126673.68	123704.91	109637.39	120935.87	124124.8	104302.94	127715.16	115620.29	101408.25	125320
A0A6P6JNR5	63543.03	147487.61	157571.41	414129.06	191881.11	107961.78	130474.32	110763.2	142703.87	147452.74	453327.19	540600.98	718066.63	321780.82	344767.06	263118.41	305415.08	281084.31	216006.47	403020
A0A6P6JNT0	157315.18	192741.94	142431.46	181172.71	186272.21	194323.51	243498.8	209339.78	237789.08	287770.51	177052.19	155310.18	171733.61	201467.13	182125.78	178510.8	207279.74	135550.83	184118.87	186263
A0A6P6JNX2	42468.4	40961.8	26370.39	43638.26	75610.9	47216.34	76160.52	51321.82	46238.92	96598.58	24718.39	32251.37	41822.8	31247.39	40261.6	38345.63	24368.8	30176.06	37024.83	57615.5
A0A6P6JNX6	80526.91	88042.33	86664.7	77604.57	67176.56	30421.14	59090.12	39857.75	52822.07	50266.88	86058.26	84720.01	92979.75	102153.82	133986	58777.68	51610.86	75199.73	59656.18	85245.3
A0A6P6JP25	245440.73	243456.96	267876.12	231195.47	266341.28	253960.05	290499.86	257275.9	285541.64	272422.91	257236.74	255533.56	234421.89	247544.69	213143.16	263681.27	266234.58	266446.43	250610.36	273198
A0A6P6JP31	7481.64	11845.03	8579.3	100	12374.09	2113.43	100	3257.58	100	100	7713.36	7949.68	5936.54	4364.81	6051.52	3636.08	7088.24	4659.81	5329.54	100
A0A6P6JP33	286025.65	375105.77	320621.82	247088.87	165197.48	513552.63	455261.09	510839.52	352989.83	672929.11	214733.17	228704.83	184741.86	158548.01	157870.96	187622.09	165659.41	287992.89	177580.32	200957
A0A6P6JP60	7425.81	9786.36	5033.14	11642.07	5163.2	9614.24	8115.59	10966.82	3883.37	100	11653.71	11916.51	13993.91	14569.55	11508.14	30023.3	26172.52	11102.5	25519.47	86130.3
A0A6P6JP64	8509.14	11102.02	9484.24	100	9046.05	9396.86	13589.84	15021.24	100	9720.39	8877.49	8375.01	10126.66	10229.5	8316.37	10171.44	15408.92	11408.74	14653.26	9320.29
A0A6P6JP65	39354.37	32159.83	23595.96	38770.98	34609.57	29232.49	42068.13	32958.29	33443.28	38740.1	34436.86	34465.9	34337.87	45178.72	38796.57	45323.29	39507.66	43573.08	47013.22	38738.9
A0A6P6JP69	98323.52	99508.93	52982.56	62710.62	65287.57	41391.69	44672.9	42061.88	60110.31	38048.65	95192.12	92091.9	163788.87	187395.55	170691.06	73977.02	48429.57	76223.24	66218.8	97328.2
A0A6P6JP76	31065.26	35096.99	29163.03	100	29216.97	19713.03	42916.66	44341.3	45902.53	35343.71	49376.58	35414.48	58207.77	45911.22	31363.6	64653.57	60413.38	45300.32	42530.17	37648.2
A0A6P6JP85	7148576.46	7738078.51	7605013.11	6340066.76	7108510	5127856	7367045.23	5506753.89	7712050.77	7614382.81	8367809.61	7968224.67	8024920.67	8266583.91	8547324.3	8531387.86	7951750.44	8102461.36	7898894.92	8716140
A0A6P6JP88	93252.64	96545.56	87476.54	99101.74	95424.13	75705.11	69817.39	74937.92	79979.55	84683.59	82712.5	86928.45	67365.29	84199.56	87278.18	84526.07	91606.85	93317.37	86187.25	85898.6
A0A6P6JPA3	257301.09	275758.68	217543.08	173135.06	208881.35	321797.77	303546.66	298882.15	294725.8	371307.24	295063.42	260965.08	261850.71	156212.71	291065.63	319606.48	323775.32	351091.13	313027.87	283107
A0A6P6JPA4	178389.64	186455.29	176611.94	128501.2	157095.73	107657.03	139431.59	109306.3	132031.76	136593.14	175358.46	154306.97	144628.22	171417.49	160988.77	178938.03	157889.06	143001.83	162164.51	155564
A0A6P6JPB0	41669.78	55824.59	47668.69	37564.33	45263.4	26517.83	37264.74	29355.51	35159.5	36450.33	72944.41	68125.49	48416.68	60580.03	53744.17	38755.51	30384.45	40360.85	31850.72	49311.1
A0A6P6JPB2	4077.43	9855.49	6906.57	7351.82	6603.89	9713.5	100	7302.67	100	13990.3	8464.4	5008.9	11439.79	5457.16	6937.37	100	6210.61	6183.34	8122.25	6112.1
A0A6P6JPE5	2862752.61	3308190.56	3198031.17	2669860.35	2854382.01	993006.19	1869813.13	1640141.14	2776746.46	3360451.5	2207478.91	2658515.24	2435497	2202253.49	2232111.66	2817421.63	2497963.77	2890492.66	1473694.72	3111740
A0A6P6JPF3	20004.24	27436.16	26591.96	204965.73	100	76554.01	41492.12	76107.8	86996.22	49666.6	84061.3	121398.17	58168.33	119707.48	70128.48	141815.69	273894.37	88005.3	69978.95	137595
A0A6P6JPF9	157126.61	190780.82	204391.33	171133.42	151300.59	185513.62	208431.09	162374.67	194989.79	228100.62	215316.87	215002.58	237505.28	204708.97	222352.31	214859.09	248718.37	216934.35	223238.21	263993
A0A6P6JPG4	3016326.84	3239602.13	2975823.79	2624974.22	3385174.81	779310.67	2835380.98	1127242.35	2599479.13	2141537.71	3052478.13	3142911.98	3078955.71	3003976.1	3367866.38	3864469.31	3930647.07	3352954.35	3163260.68	3096850
A0A6P6JPH7	55381.99	69567.38	59643.98	65091.57	45941.3	46605.01	60943.38	50651.62	51921.41	105203.98	68608.27	52036.26	57028.05	77165.85	47425.26	43156.54	32722.95	48025.41	53787.4	36937.8
A0A6P6JPI6	652629.61	773897.85	805024.46	774871.49	702293.26	448432.27	708929.14	493991.29	829523.42	757409.95	743899.65	682236.04	745058.81	602197.89	712055.15	774964.69	744681.37	761828.45	754278.9	716313
A0A6P6JPI8	78698.12	72260.44	73015.9	73581.54	81347.17	79526.35	86190.04	76322.8	102925.57	98860.18	79467.91	81969.7	72560.24	83478.57	71348.03	97352.98	92609.03	79780.62	83333.34	77554.5
A0A6P6JPJ5	22969.55	26002.19	17771.35	23398.65	21611.25	27028.37	24525.57	27233.07	19415.38	44776.86	16357.28	13976.08	16273.84	24616.11	15438.74	18224.35	16797.83	11623.35	17013.43	25009.7
A0A6P6JPK6	52001.1	69527.61	67318.54	64863.98	65880.99	54422.37	71963.77	56589.18	39806.34	49661.04	82575.18	78305.27	70018.96	69521.13	97841.66	74868.78	69564.85	78916.15	75395.54	86067.5
A0A6P6JPL2	11497.33	16862.36	18688.61	17101.98	21519.4	100	12044.96	8209.61	29169.55	14928.76	17181.65	13375.26	23100.86	10184.72	100	22209.39	24698.82	26054.67	29734.04	15409.2
A0A6P6JPN6	100	5266.33	6591.16	6728.62	7136.18	4956.54	100	6579.74	100	6811.94	3784.8	4099.65	5269.29	9508.16	100	100	6951.45	100	10466.18	14066.8
A0A6P6JPN8	610863.21	626642.22	609848.36	488478.62	542510.33	396489.49	475715.31	365068.12	637100.39	474861.18	554827.26	557339.58	472626.76	539958.23	534333.48	500368.49	448580.54	518052.74	484483.27	482017
A0A6P6JPQ1	94145.45	93922.74	90646.57	85845.39	77329.73	69711.36	74786.45	65019.91	73593.66	84969.7	90524.16	80555.44	88653.4	86576.73	86160.83	92629.06	85719.15	76256.85	74427.67	81542.7
A0A6P6JPQ2	564039.34	632689.85	473450.07	471147.51	558900.07	335927.2	451470.29	346598.69	507076.48	534581.1	558837.58	531587.75	504485.7	510353.71	550406.56	510806.03	510944.23	498642.85	491143.07	522989
A0A6P6JPQ5	1143881.26	1032627.22	1119348.63	999504.12	1028689.9	586614.72	988826.58	615326.25	934022.93	982874.72	1121405.18	1101706	957808.7	1157836.55	1036265.56	1115320.09	1189242.62	1079619.04	1094588.17	1037530
A0A6P6JPQ6	12000.3	18543.11	15243.1	11068.81	14830.05	3421.65	20917.56	11347.44	5942.91	100	15014.13	12963.11	11334.85	13672.33	17418.38	18060.14	18948.11	14659.22	15261.76	13525.4
A0A6P6JPQ9	9963.02	9022.4	10864.33	7981.46	6484.23	9364.92	100	5483.25	9115.72	100	12051.01	9248.61	6125.72	9787.47	8475.83	8786.56	7135.49	8386.92	10166.23	10518
A0A6P6JPR1	145005.29	154455.35	120615.76	147418.08	136854.98	110227	135990.09	113870.12	126157.92	138012.55	142215.95	121715.99	144841.15	148658.38	133313.85	136772.27	111454.45	120981.1	126811.89	145769
A0A6P6JPR7	446955.07	452930.39	487690.25	244889.8	233669	246523.43	323323.81	221385.13	493980.81	506910.94	467289.55	493318.36	440082.33	291338.64	497301.48	495171.03	475335.03	472250.54	512370	432819
A0A6P6JPS8	10314.87	9609.26	8093.85	10503.6	11829.1	10326.59	3613.95	8027.63	21422.99	19692.86	11204.6	10708.6	13004.93	11152.11	8602.76	15113.24	11114.03	16472.22	12964.25	11856.3
A0A6P6JPT1	316888.85	251107.63	365100.28	100	343004.48	130713.8	314554.78	121355.54	304512.09	381850.9	329466.21	336497.89	319862.71	100	275171.54	355182.66	100	100	341709.58	307818
A0A6P6JPU4	359817.96	495964.27	411459.68	250000.84	438830.09	131261.87	222751.47	136011.79	257410.51	195610.77	348760.18	345961.6	294715.88	325646.38	276321.32	348212.35	324610.7	374849.88	228684.69	257334
A0A6P6JPU7	65457.88	81931.94	56513.15	75639.67	58030.61	60646.32	94017.83	63551.95	71678.01	68250.96	75450.31	79945.13	81920.44	58172.04	85633.98	83520.87	67030.91	69471.81	67672	74968.8
A0A6P6JPU8	152853.81	201905.22	199973.82	300737.43	243440.52	108948.92	100	221839.88	157213.28	240278.64	374614.18	515923.3	535208.13	335121.71	277127.71	260138.47	326779.44	229171.56	349121.79	762710
A0A6P6JPV4	130394.11	112616.59	117558.55	131437.85	98599.23	95491.15	91337.58	101308.51	121292.01	124624.51	126329.47	116304.74	108404.75	123973.74	116744.88	104791.2	102953.5	116700.4	112131.85	118273
A0A6P6JPV9	15220.59	19162.45	28992.78	5245.51	12401.43	4509.36	100	5705.98	10273.31	100	20754.06	17626.61	19035.68	25227.22	27795.83	15819.57	24434.94	16913.45	18246.92	18382.9
A0A6P6JPW4	100697.2	112218.83	111860.26	103359.12	101553.58	100247.27	129448.9	109996.98	120037.96	120633.12	137660.17	133526.05	95389.32	142388.63	125714.75	175074.57	196682.15	131911	215363.25	183452
A0A6P6JPW9	6375.95	10315.26	4683.19	12505.7	4396.26	100	100	100	100	100	7533.31	100	7115.84	9868.78	100	100	7489.92	5289.37	10364.56	3198.45
A0A6P6JPX3	36711.69	33937.3	35816.21	34971.16	26874.75	22563.09	56690.06	37095.4	38601.89	40959.09	21328.47	14039.83	7481.84	16214.41	19218.2	13166.49	37663.46	8693	24149.01	23025.1
A0A6P6JPX4	13088.3	21389.08	17994.13	14239.27	16304.41	9674.58	21174.9	9676.4	13422.43	21027.78	17536.51	12247.32	16350.12	10919.85	17667.42	14859.81	18163.58	16534.79	11517.71	18153.7
A0A6P6JPY3	29319.32	100	35941.42	25407.33	27073.71	14235.12	15600.8	17748.55	19980.22	13204.81	21723.77	22708.9	30617.41	30541.45	25514.91	24161.36	30043.85	38176.2	28898.05	100
A0A6P6JPY5	8331.69	8917.18	13428.19	100	10242.45	6402.52	100	5958.63	100	7249.1	4616.85	5214.01	100	100	100	6588.29	100	100	100	100
A0A6P6JPZ3	198263.84	169811.15	184667.41	205459.29	196526.13	125117.14	183094.16	96990.75	195097.82	175782.57	141434.65	174431.98	164272.22	207329.83	223161.44	169310.38	193836.64	202368.42	188483.46	184947
A0A6P6JPZ9	47882.19	63728.51	74425.68	60046.15	47776.14	35807.32	61658.93	41077.55	46851.85	58158.14	62992.09	75317.01	61840	63209.77	57976.32	88186.18	100	61957.67	52141.06	43117.7
A0A6P6JQ05	10087.87	6348.3	7023.99	7853.93	5198.99	7207.55	8972.54	5720.38	3531.7	100	7899.64	7589.89	6469.61	5255.9	6080.9	7415.19	6653.15	1983.78	7335.62	4704.94
A0A6P6JQ17	1120180.21	1315083.83	1262185	1227700.41	995576.11	820347.21	1202218.31	843266.74	847301.81	959943.65	1189309.26	1209396.81	1204838.77	1206854.08	1195306.83	1120638.64	1123584.5	1152955.18	1226284.73	1336980
A0A6P6JQ53	59817.26	79158.87	63398.45	38145.45	46291.61	63647.99	61811.86	60929.99	59931.36	78505.73	65502.46	63110.82	63510.79	46370.12	69647.2	72320.71	57174.5	63464.44	59184.55	51407.4
A0A6P6JQ61	31692.2	27544.97	26560.52	24771.1	27399.39	5320.05	100	7046.12	100	16132.85	28109.5	30996.94	37901.46	25240	28212.09	15257.1	8450.5	4416.02	6298.19	15076.2
A0A6P6JQ78	107276.65	139010.03	119957.34	106321.36	94658.28	54422.75	126390.41	53032.96	124452.97	145708.13	129731.5	126315.65	147512.16	164311.89	165156.81	145144.39	126918.23	132412.72	139588.22	138659
A0A6P6JQ85	38493.29	42574.81	46804.42	34975.36	33447.82	29398.98	29177.54	29961.63	25170.3	39866.37	49048.22	59301.2	50653.84	41149.08	49336.22	38925.34	40801.21	27700.12	28764.13	29027
A0A6P6JQ86	31738.58	31972.95	20910.22	16447.65	23467.8	23778.22	35252	29293.37	100	19442.98	100	26884.15	17024.83	21702.8	25803.32	25201.15	24061.56	20940.74	30491.73	25668.6
A0A6P6JQA8	14381.13	100	11814.88	13081.06	12687.15	8179.35	11117.76	12665.04	100	16156.1	12239.87	100	11179.25	23689.88	10155.17	10015.37	9296.74	13287.06	100	17362.2
A0A6P6JQB2	18552.05	19169.84	25691.25	9013.58	23625.78	10399.97	29140.45	17677.23	15072.42	23918.85	26428.61	25447.78	22298.48	39765.67	28639.67	19600.78	16323.8	23506.41	34656.97	19556.3
A0A6P6JQB9	24149.06	30356.62	22777.1	25960.39	21301.91	16552	22605.82	21070.15	34766.19	24984.43	21500.3	20077.43	32056.51	23018.03	17184.86	22580.91	12788.07	26850.32	23521.53	29443.8
A0A6P6JQC8	46290.33	47419.83	46700.48	39762.39	47949.84	37598.08	46925.1	37929.36	50108.81	46374.07	37984.69	48282.65	44926.49	41225.23	40993.38	41527.07	49154.6	44839.69	57342.1	44047.1
A0A6P6JQC9	125208.84	146231.57	130881.37	116986.73	107845.66	80676.24	99869.79	86286.28	95279.15	103197.17	125398.83	126602.15	133537.21	111610.12	126870.01	142761.21	121840.54	136679.22	128278.79	135215
A0A6P6JQD0	4321.19	100	10230.69	9305.91	9146.92	16160.13	20870.55	11024.13	7934.23	18063.97	7761.31	6959.91	100	7856	9226.99	13411.01	7801.27	6404.8	9886.64	8252.35
A0A6P6JQE9	479963.17	487495.01	453637.38	389390.96	407096.26	257521.01	428701.14	238774.54	375576.83	424566.62	643003.31	628881.65	650077.65	552938.31	609796.58	561165.65	507506.55	511585.3	448382.87	574688
A0A6P6JQF2	35775.44	42876.87	44072.54	54364.32	44886.48	24732.59	36718.12	15923.57	55103.41	40045.83	40455.62	52518.52	38917.12	49557.75	42618.31	36617.92	34549.94	36026.19	40762.96	46048
A0A6P6JQF8	7176.86	11521.38	11826.53	10225.11	10588.03	11056.66	22925.34	11824.38	12555.31	11036.96	6740.99	6563.83	6383.67	8807.93	6973.62	18554.99	11966.91	14783.98	26216.73	13564.2
A0A6P6JQF9	96696.08	119840.89	56809.44	144969.5	58738.67	88890.45	118056.83	81029.43	73385.12	135104.25	117941.85	139663.23	114294.81	192133.22	177253.63	383339.99	155810.69	263464.52	401230.32	1354630
A0A6P6JQG8	7721.51	19796.01	100	12939.66	100	8446.17	100	9638.01	100	14102.04	9173.82	6691.58	100	9064.33	12270.52	8567.36	29741.61	12999.29	11194.63	100
A0A6P6JQG9	5477.4	7972.17	100	100	100	10093.93	14769.87	12076.52	6864.73	11131.56	4824.25	26698.8	100	16838.3	4967.79	7414.75	100	100	9034.93	8994.47
A0A6P6JQH4	20137.84	13481.39	13187.01	11104.46	21822.74	6689.73	22888.72	9239.48	100	16302.96	10358.64	13952.41	10705.42	9011.99	11464.76	20153.46	13109.73	7135.37	14485.56	10207.7
A0A6P6JQI2	102932.35	109101.34	100146.49	98641.09	90584.06	59308.68	73535.34	53762.35	60627.71	59003.39	69794.25	87440.01	102790.51	91630.51	81291.32	69759.77	58387.01	93225.92	67590.46	85172.2
A0A6P6JQI7	255045.38	269556.93	281637.27	266597.1	246344	209374.07	288704.66	200222.26	240608.11	280564.13	287165.71	310191.48	262730.27	308021.1	289672.93	327368.27	302685.89	305137.47	300468.11	295699
A0A6P6JQJ6	176216.15	304740.8	380872.76	366763.27	263032.62	59841.63	83883.44	67895.49	68557.92	73418.18	488613.27	365664.68	416507.74	620209.36	331653.8	156127.35	172498.23	169275.8	163692.48	187324
A0A6P6JQK7	26068.02	24658.39	15525.7	26849.7	18444.32	14592.67	100	48633.83	36986.09	56815.35	14776.01	18520.66	41113.77	20227.56	38964.61	34419.78	60097.1	84864.64	42808.28	105508
A0A6P6JQL5	517232.44	551426.59	562671.48	552534.81	539870.32	369738.21	523181.79	347492.61	467319.79	504404.74	540423.25	545699.94	534742.75	559933.3	543750.84	584262.12	572167.78	558845.32	537417.33	626209
A0A6P6JQM5	71773.87	93010.01	74001.31	83967.6	78258.91	65102.69	64431.33	61720.66	53391.23	85430.91	93118.67	90313.2	69623.12	79686.99	80037.72	80423.9	81601.73	84216.76	84720.08	75407.6
A0A6P6JQP2	3833.66	3271.82	11623.92	7162.68	6173.2	13599.3	100	10774.1	5354.73	8901.38	16211.22	18733.37	13072.04	19190.82	6543.87	14323.69	8379.05	14093.32	8695.46	13649
A0A6P6JQR7	43665.87	37077.77	34738.24	39173.78	34790.72	18313.98	33052.06	17586.2	42208.39	32410.76	42194.43	38097.63	34597.42	34666.38	47114.3	68444.08	50060.45	50157.15	53226.28	34843.6
A0A6P6JQS4	86418.39	72277.88	62894.37	70205.35	73684.31	54258.79	65385.02	62331.45	69926.19	83027.92	93130.5	74787.3	68281.05	85073.48	83292.24	81225.08	80751.34	89224.01	73891.81	87648.5
A0A6P6JQS5	86307.93	101412.83	98933.22	93313.43	77743.45	64502.27	94581.58	62341.03	50377.85	77654.18	99572.15	122234.64	80436.07	95506.95	82541.37	86112.82	105583.67	87277.24	93072.4	93193.1
A0A6P6JQT4	308820.49	294724.78	269598	279525.51	277566.35	163977.5	248139.91	176552.04	249179.81	259732.53	273404.59	289762.47	292724.08	275121.24	296176.13	312760.18	307479.99	315856.27	293228.03	318555
A0A6P6JQU4	286004.2	275467.05	214324.04	334417.11	256818.68	168173.27	294012.53	162095.13	224404.09	206358.26	245501.72	255211.13	231502.02	199616.84	203525.8	209023.21	235370.45	179005.36	178822.32	199224
A0A6P6JQU7	157173.08	170491.31	168471.4	161775.98	160477.97	129605.37	165965.32	125751.95	149425.02	155375.31	176843.66	166630.15	169597.16	189819.68	179208.88	151786.28	167434	149598.01	134129.71	143217
A0A6P6JQV4	231490.89	219164.92	228699.22	163725.52	186989.9	146440.63	222714.95	153193.3	169343.28	212567.72	176288.19	198370.84	152224.38	233163.98	195320.31	209701.35	252550.19	239309.12	225955.43	176756
A0A6P6JQW1	224662.09	208441.98	197938.45	199317.27	207747.57	106738.2	177219.73	121880.37	155098.77	190501.08	249984.65	246067.09	246536.21	250180.05	206102.97	229160.09	230553.28	245284.31	209411.46	268170
A0A6P6JQW5	621606.44	586937.16	629536.21	684829.61	559230.76	455322.35	420168.09	489921.92	527380.83	521343.15	823240.97	573928.01	710826.24	696782.59	853196.86	1097000.63	865242.38	506390.14	779805.63	1035080
A0A6P6JQX2	21134.15	20464.82	16109.68	19514.28	23380.59	14322.01	25756.08	15662.56	19432.29	21103.56	19442.05	15786.19	21124.87	13803.33	20320.21	17221.48	21805.25	20169.42	19523.9	19149.4
A0A6P6JQY2	201678.69	284970.86	285358.45	187509.41	185920.63	131823	167293.22	147807.19	140337.61	175025.62	298470.91	306780.2	219179.27	291568	263242.76	228410.26	221880.26	219304.74	247936.63	212264
A0A6P6JQZ3	100	15775.02	17458.97	22172.81	17942.48	28833.41	9422.14	100	29223.47	20738.7	22527.11	26108.48	12066.53	14725.93	21020.66	25993.02	21399.38	16287.63	30384.38	19001.5
A0A6P6JR09	100	14152.6	46871	20565.09	17887.97	31436.53	11372.01	19891.7	7144.5	50890.79	64320.03	35610.42	79951.73	28245.05	35637.39	36893.34	10455.81	25336.36	18198.14	35129.1
A0A6P6JR13	33187.63	36087.33	31044.15	21910.58	25631.87	65521.35	49792.17	57462.62	76929.71	52658.85	44501.55	43788.57	42417.91	45397.74	27745.51	55086.86	47045.37	43328.85	54878.09	41452.4
A0A6P6JR26	975292.79	1016670.63	922124.21	1141401.32	1069943.6	778397.22	1050595.65	819766.27	914183.57	962769.5	980661.52	993701.98	1082437.77	828855.23	1021315.77	908622.14	824995.77	876029.12	588943.72	810672
A0A6P6JR31	8143.31	9458.56	14002.92	15814.99	13123.31	10570.31	100	16159.43	100	14083.14	17859.42	27028.51	21980.79	18744.43	22185.78	15037.87	17859.13	24100.52	16851.56	19088
A0A6P6JR37	3719.28	100	3132.8	5844	4619.15	3390.61	100	100	9932.7	100	100	3474.41	9230.75	100	7661.68	4472.7	3392.1	7301.17	100	4008.48
A0A6P6JR38	1616597.47	1650458.37	1753123.75	1596861.62	1620886.31	923076.74	1586327.17	981287.19	1419055.88	1251552.75	1644968.68	1527107.71	1691909.18	1772545.55	1526393.97	1685315.87	1495759.34	1690816.69	1560366.41	1732960
A0A6P6JR45	17038.21	23797.99	18858.58	27273.34	25337.89	14466.55	10414.95	15673.3	28110.79	19594.84	20161.25	24237.11	31649.34	21089.33	21288.52	21537.74	10915.33	25389.75	18345.11	14045.4
A0A6P6JR46	34551.96	49632.44	25083.88	32586.1	30598.21	31465.93	65842.67	29723.12	45980.4	100	22850.46	40651.35	35590	35169.06	29512.54	33580.92	33964.69	27622.97	23468.41	27600.2
A0A6P6JR55	27410.28	35453.68	24412.88	27240.43	29768.96	12285.84	13714.01	6522.84	29656.99	15173.91	16883.34	34974.59	17392.73	13826.45	16327.14	26672.61	12091.31	100	22553.01	11614.5
A0A6P6JR57	56261.57	59255.12	49622.03	56083.36	88630.66	49143.27	76889.56	41909.88	61474.17	47317.16	40621.72	47304.87	47171.46	35694.59	34587.62	60132.22	62256.32	76358.61	56722.3	54231.5
A0A6P6JR70	43888.5	41622.95	29345.67	61777.43	48961.15	37419	42271.91	34852.26	41969.13	100	43792.91	37966.08	45105.45	50471.56	49528.37	40975.55	35993.56	38305.89	39866.53	28803.5
A0A6P6JR72	19363.45	18903.22	12946.58	11334.88	14025.6	13622.33	100	14592.5	19941.62	8855.62	18043.18	17167.38	16947.57	10441	8196.47	8134.37	4937.5	17184.47	12204.79	16724
A0A6P6JR82	28076.53	32888.44	25126.42	39464.25	100	33791.18	27932.89	27314.36	26370.15	39078.28	16748.84	35310.66	46682.18	100	100	100	100	100	100	100
A0A6P6JRA1	25156.09	43599.2	53595.58	54551.42	39925.13	38962.97	43341.35	34802.04	58511.7	56705.19	36873.38	36501.8	53597.25	34326.06	30016.38	23877.61	28273.58	29025.89	26144.08	38257.1
A0A6P6JRA4	127530.68	104292.21	110235.48	141924.08	97979.66	63734.66	105894.05	86235.66	59737.57	131765.11	155941.55	118836.25	128291.32	153576.45	119887.35	163145.12	123321.93	123332.56	163497.21	144637
A0A6P6JRB5	81847.8	108324.28	67783.04	66327.92	91189.74	51537.45	70007.87	59338.53	70171.74	91650.28	86450.92	84908.03	75900.66	85764.36	66749.3	88020.91	77317.41	65528.58	107745.97	78114.5
A0A6P6JRC2	33341.71	48193.58	35342.28	43672.54	44349.39	20776.32	34258.41	19648.91	11725.57	30898.05	26301.58	24355.67	39545.75	27822.6	32667.07	29595.1	15502.17	23730.29	26365.37	19027.4
A0A6P6JRC7	2203305.72	2391521.68	2377309.26	1590673.89	2055526.45	1158979.27	2117975.72	1117944.95	1544977.59	1680414.73	2174842.7	2347630.58	2381106.54	2336976.9	2219983.8	2274202.68	2086336.37	2284198.59	1973789.95	2552000
A0A6P6JRD4	6386.06	7626.51	10809.77	13714.91	14064.3	20775.09	100	9426.06	100	100	6164.94	5329.39	5886.95	4910.94	9211.81	6722.87	4579.45	10158.33	9884.05	14539.8
A0A6P6JRD5	287109.72	304128.93	310454.23	330025.38	299481.42	145514.89	258304.28	126834.31	216448.62	273112.23	339448.3	307178.17	424232.37	324104.32	300922.26	355373.51	302902.19	384176.17	274944.15	392320
A0A6P6JRG6	101242.36	134978.89	128837.68	118928.96	97490.9	50570.26	59123.46	64587.52	85841.65	101610.99	75469.8	83007.64	79014.5	76850.19	92800.56	78384.35	76387.62	80350.02	106514.15	51278
A0A6P6JRI0	859804.68	1003307.33	943720.74	996058.37	953105.05	534111.59	891712.59	582955.11	690569.92	822510.1	798650.9	776857.47	937872.72	758122.94	836566.7	981658.75	990345.61	1378397.33	999799.97	1506980
A0A6P6JRI3	100	13930.46	12957.22	9337.53	11485.06	5986.59	100	6841.85	100	100	100	10472.03	10225.84	8026.38	12642.3	7038.23	10368.72	14464.12	3523.53	4525.06
A0A6P6JRI7	53072.3	89663.83	82811.19	43762.66	74106.74	4225.52	22224.4	100	27756.18	33020.31	48637.44	56817.86	61949.61	54307.11	52480.88	51858.33	38631.9	39066.8	28844.09	32812.9
A0A6P6JRI8	64577.31	79492.49	91980.61	49503.62	60680.44	39108.97	61642.92	35092.1	57246.29	47114.35	82183.71	92399.96	72138.34	61890.46	77439.91	118204.81	91158.11	92473.53	100467.96	96755.3
A0A6P6JRK9	235884.35	256024.74	274648.96	238700.25	213080.3	166588.15	231833.29	157381.8	293457.66	252471.49	253572.45	242483.54	244365.63	195295.29	238698.44	235042.46	213657.13	244490.08	234371.8	277818
A0A6P6JRL9	30106.14	41348.39	38021.64	20625.42	36389.27	23040.62	20217.56	10897.21	29444.03	19702.41	25927.77	36331.55	30745.26	26101.95	20092.08	28209.47	23249.73	25963.32	19365.83	26419.4
A0A6P6JRM6	497297.46	467893.96	442926.04	534789.66	494183.27	403731.91	567510.18	400654.42	470856.5	458952.11	521101.96	529819.92	517454.42	548802.6	531799.23	625542.42	553131.73	526328.26	527736.75	540264
A0A6P6JRM7	32852.05	30559.65	100	36368.28	20323.76	100	23073.3	21250.88	100	100	29411.58	47491.23	26712.51	15474.21	22325.05	25847.12	39799.52	43454.28	54047.46	42736.8
A0A6P6JRM8	13771.18	14127.68	100	100	19244.04	16647.41	100	15880.43	24899.11	13865.13	100	100	11554.97	100	100	38053.25	45530.04	100	64251.03	100
A0A6P6JRN6	76634.46	61068.3	82866.95	56699.66	40765.83	60656.45	34466.87	59538.34	41484.23	52027.43	73867.13	80291.23	54211.95	77021.62	79151.51	72414.98	69503.13	60691.26	62159.53	38471.7
A0A6P6JRP6	111124.95	99388.03	115494.51	105900.01	108463.42	85637.31	107359.62	85213.26	135811.76	109215.76	125607.36	102850.29	89685.95	101075.02	100591.44	128356.56	113105.03	111461.7	109341.51	115822
A0A6P6JRR3	611562.09	630351.27	679488.25	617479.4	595871.24	389160.33	477797.06	379226.8	497592.67	555926.91	531278.92	610466.43	634765.85	556521.93	593339.03	585220.23	561091.46	575544.98	530396.6	600241
A0A6P6JRS0	24314.22	29599.3	22634.13	17829.97	21001.3	13717.13	33363.53	14343.4	100	26436.73	17908.86	21666.53	20347.91	23973.99	24304.59	100	21332.38	21194.63	35426.24	28539.8
A0A6P6JRS4	62120.79	79125.74	83173.88	88272.95	79786.78	66775.32	73927.53	57568.06	65813	57394.23	91166.32	100363	105795.74	86452.89	103424.32	93183	100472.33	93086.96	83363.51	102811
A0A6P6JRT1	100	100	7795.57	11232.33	1513.88	6452.01	100	100	5968.89	100	100	100	100	100	5348.54	100	7162.02	3340.11	100	10522.7
A0A6P6JRT2	24450.77	24832.63	30384.16	29069.15	24251.63	17409.96	21404.62	16564.89	30198.9	27600.61	37766.05	38218.68	37355.13	41044.82	29728.98	44138.39	38869.63	25234.22	32421.28	55456.2
A0A6P6JRT5	63721.15	70141.97	56172.66	63840.95	62988.96	59898.82	56753.27	55946.46	74910.93	76303.98	61889.44	52091.26	69256.11	51464.15	63921.08	70513.37	53918.99	78607.73	67847.75	77998.1
A0A6P6JRT7	158383.16	115693.47	178749.96	185861.48	166479.34	130505.01	143718.71	145639.35	179325.9	148313.47	197864.15	192124.04	203747.08	217596.59	192555.93	217728.59	163956.91	226591.97	223991.55	205140
A0A6P6JRU7	18749.47	20631.49	16477.91	19813.34	17299.1	7649.29	18618.36	9203.43	20480.25	15103.68	21254.26	21823.51	15524.11	16757.44	20060.21	28764.29	19509.04	20518.16	12841.43	20555.6
A0A6P6JRU8	11129.3	15762.29	13020.93	18172.45	16938.25	6111.29	8125.64	11874.06	19713.82	16774.46	20346.93	12229.72	19053.83	13854.01	23647.88	21616.02	17144.58	29433.13	16463.04	21936.7
A0A6P6JRV7	17582.21	25957.43	22328.78	22391.52	32387.36	21269.05	19918.08	24638.67	26541.87	24478.37	28412.55	29964.07	33754.16	26904.71	28869.9	35127.56	34885.73	43559.74	32168.99	44835.3
A0A6P6JRW0	13731.05	11143.92	100	6042.79	7816.63	6842.77	22405.23	8544.44	100	11138.69	15280.21	4935.81	100	10526.76	13002.3	24835.82	10223.66	10689.68	12984.61	18056.3
A0A6P6JRX3	235405.32	243127.49	225277.66	248522.92	233710.79	164553.97	291871.78	155646.91	275519.57	303247.83	214811.48	215455.82	225460.13	214352.92	207898.41	355902.45	312646.12	344010.27	315012.11	364993
A0A6P6JRY0	15545.01	15170.07	22980.08	14495.28	14183.49	7784.79	12787.94	12903.47	22078.01	14821.75	13969.39	19569.93	21081.56	14484.43	17025.96	19648.73	15748.36	15296.12	10330.68	19794
A0A6P6JRY8	19233.06	28840.97	15681.7	12641.24	10419.42	6000.89	20303.15	8972.63	100	100	35418.04	25118.63	22088.25	22138.94	24749.98	30026.69	16633.54	22444.95	21849.83	22900.6
A0A6P6JRZ1	12049.99	10544.05	9213.17	100	100	9933.11	9161.81	11107.06	100	100	5339.97	3044.46	100	100	6382.61	6665.24	8349.96	5355.63	100	6390.75
A0A6P6JS03	49097.72	32801.33	43644.75	42004.87	44973.42	39724.59	25658.87	30423.15	63443.74	35322.22	26562.01	100	59650.45	13744.04	34822.05	100	100	30801.69	100	26002.6
A0A6P6JS06	32491.61	26628.09	38270.12	46287.47	45628.34	39239	35029.87	34462.46	38476.11	47944.31	43134.63	44732.45	51526.03	43038.61	47101.97	55291.27	49858.47	60564.12	58892.29	52825.7
A0A6P6JS08	41718.49	54378.26	43203	30071.8	41014.39	32206.99	27632.84	31298.77	46093.41	21909.63	29579.04	55122.17	50212.98	49026.15	41160.69	31621.39	32218.17	39630.33	27122.6	35158
A0A6P6JS09	10228.54	11965	9962.24	14473.61	6003.19	15021.53	11879.01	13735.25	12116.43	16847.37	9884.85	15173.12	12039.76	13152.79	10303.57	5707.64	5418.39	9555.82	7035.33	7404.79
A0A6P6JS15	2158075.32	2615919.92	2411191.97	2265784.66	2082072	1293940.82	2115643.92	1430521.37	2095557.46	1968401.18	2576976.55	2474270.92	3113967.21	2410226.7	2307856.04	2852374.89	2649842.64	3064134.7	2193241.03	2971520
A0A6P6JS16	40942.93	53940.35	45163	46439.47	31455.36	21007.14	46264.7	29694.93	38067.2	35416.81	26819.71	34373.4	47686.17	23811.9	18280.11	29074.58	14110.08	34756.94	29235.39	31031.1
A0A6P6JS25	809496.25	700679.33	656621.12	908775.83	641160.38	506010.08	1165490.24	476105.08	1020164.47	959369.22	564753.8	584018.15	492385.75	539059.83	488826.58	715879.34	755603.89	511995.19	614016.97	572563
A0A6P6JS29	15715.26	14680.67	24494.35	20482.93	27556.74	20099.9	41041.11	22936.88	32247.38	36806.76	25931.05	23734.31	30883.44	19965.92	35045.79	48086.71	44071.52	38551.64	27218.66	47733.1
A0A6P6JS34	92101.55	96344.37	92607.03	85116.39	79544.86	47087.22	71519.13	60849.56	73324.81	81942.89	87445.03	89216.12	77507.4	82634.48	88632.98	75494.02	83469.57	77469.02	73995.47	79058
A0A6P6JS36	3320731.62	3470414.38	3398553.23	3008110.36	3170957.17	2090906.37	3296991.49	2070103.07	2906782.58	3043233.73	3175555.98	3388270.14	3295017.18	3217488.37	3255217.85	3216613.4	2954763.57	3216420.56	3470382.98	3724390
A0A6P6JS39	100	19006.86	33251.15	10503.42	26270.16	34399.82	100	15748.99	34600.86	50624.79	42572.06	51280.4	42131.41	51259.54	24604.41	44525.61	53360.66	54759.33	41595.89	87420
A0A6P6JS46	303056.98	379441.46	474393.32	1296789.03	804608.07	572039.3	364497.26	568132.22	751745.04	553468.89	489152.35	421170.13	357679.98	470545.89	727664.3	723214.88	843702.09	876557.34	521636.88	3069680
A0A6P6JS47	15988.91	100	10923.79	16572.32	19723.72	11292.78	18535.39	13485.61	20742.24	100	13887.62	25406.23	12668.02	24557.45	18265.5	30837.07	25442.3	22162.38	30476.28	32653.6
A0A6P6JS66	463429.63	499419.54	530978.56	480556.14	482620.24	395808.62	485925.56	426057.97	477022.48	503218.81	507365.43	503931.75	484087.03	507298.61	499714.27	494229.39	504079.44	492506.73	492031.53	531288
A0A6P6JS67	50540.43	47257.59	54383.55	47975.25	53798.59	28521.91	33051.03	31563.29	69109.89	42423.71	52169.14	52573.15	38546.26	42418.53	50397.23	36699.01	47158.9	42547.02	38917.44	28819
A0A6P6JS70	180528.27	169685.64	129402.7	151199.26	153994.21	166182.85	188903.97	164385.22	157727.11	178861.36	132477.9	147335.16	159768.43	133760.02	134296.5	154440.72	157702.57	178097.53	145402.12	151443
A0A6P6JS74	11619.05	12353.26	21595.27	14696.45	14758.1	12129.56	100	12901.21	100	8912.29	23143.59	16869.37	17418.88	18749.23	21270.71	22359.26	23920.25	17514.09	17336.61	15742.2
A0A6P6JS75	34650.18	18591.01	39158.8	29558.41	34455.22	27132.69	26922.54	32827.32	32776.42	32716.04	32550.26	35042.03	33280.7	38671.73	26100.21	26912.19	34121.96	19711.15	35367.19	35662.6
A0A6P6JS79	431225.87	389761.1	351945.76	340755.64	326333.12	297132.09	361409.75	301587.28	379966.48	388460.61	368096.04	346810.96	278086.09	380367.96	418964.4	662561.1	522618.49	544164.84	488543.38	482391
A0A6P6JS92	561957.9	598702.03	545642.27	527253.8	609365.68	258946.46	589432.77	283680.05	487764.1	429036.1	504973.26	540998.03	482010.78	487819.42	515038.48	553299.23	485102.03	474203.46	457308.25	482634
A0A6P6JS96	80639.96	124768.15	90938.97	84971.34	99388.7	84498.95	129342.14	97727.37	174470.33	126125.46	101844.12	109315.43	114144.77	95034.63	78439.36	119578.52	112308.1	118607.88	104618.76	121311
A0A6P6JS98	301449.21	274203.63	274952.28	264471.16	287042.62	201681.07	245913.94	196612.31	277455.6	250324.77	262266.03	246377.54	274537.33	267093.68	292641.88	301617.37	259189.07	292890.8	278305.51	317837
A0A6P6JSD5	80314.83	80397.47	60378.69	90029.46	70165.88	85377.86	86670.72	72270.56	77895.76	121203.85	75655.65	76637.21	78167.2	55442.21	71362	86866.13	103572.59	114371.67	93837.78	97345.2
A0A6P6JSD6	214020.75	223748.86	234617.6	205375.2	203511.37	164496.4	215401.18	165188.81	224822.11	228084.87	183167.84	192124.96	198940.52	183942.48	189420.76	212938.98	201587.76	195236.44	188792.57	222471
A0A6P6JSE1	1562930.49	1559970	1572936.87	1347780.63	1442017.3	968634.51	1095583.31	959647.76	1135997.41	1229492.6	1491412.76	1350988.57	1474868.43	1383079.66	1774138.54	1371579.39	1149261.34	1466889.17	1291753.56	1382530
A0A6P6JSE2	51199.36	46556.3	58612.88	36737.99	43056.81	18989.32	81211.05	38314.42	47235.58	47621.79	54017.5	61623.6	40621.52	45228.4	47718.96	53708.4	56700.86	45401.8	41756.83	36198.4
A0A6P6JSE3	128427.07	110509.66	114807.43	116404.52	128509.76	109714.23	128168.75	103663.23	180358.26	140242.66	97597.04	88154.87	95019.17	98381.64	78534.52	90493.31	102651.64	116576.39	102952.88	102283
A0A6P6JSF4	100	82616.72	20036.98	11379.75	100	5380.17	100	5721.45	28319.9	17245.68	111112.29	129071.95	259925.39	48587.46	260139.56	125040.46	77930.83	109410.33	116983.24	59579.2
A0A6P6JSG2	8521.24	11965.56	10189.26	8614.05	9350.79	9473.54	15833.41	20603.65	12682.03	52576.94	6826.03	11265.39	17931.7	11395.88	7027.63	11639.03	11540.18	13972.24	21238.73	15303.4
A0A6P6JSG7	9629.31	100	7339.81	20730.34	6041.51	11186.93	13296.26	8510.02	10239.68	7610.13	7090.42	4241.67	5775.8	100	100	2435.58	7041.74	6405.16	5508.41	6619.69
A0A6P6JSH4	414137.34	391004.22	409888.54	504625.2	457858.94	377035.9	475306.07	344347.53	395599.37	471296.9	347635.58	397288.38	360652.86	379031.7	363976.21	427298.94	402064.22	409897.31	383756.23	386845
A0A6P6JSI1	16501.45	31137.65	35369.19	26820.73	9246.31	32884.48	35117.61	41758.74	13959.47	51518.96	36115.02	47800.85	56624.57	20694.43	39858.77	35445.22	28094.39	27348.82	26298.64	18257.5
A0A6P6JSJ3	1233457.29	1369146.13	1034567.85	1013552.17	1123270.9	503464.68	909607.46	759896.16	1046663.92	925074.53	1021957.62	1163925.31	704042.26	890218.25	816046.13	755913.8	955748.68	665378.21	719239.1	762254
A0A6P6JSJ7	71871.64	69810.47	60324.13	48966.1	59308.1	31505.54	43276.45	37537.53	36207.45	55329.04	43726.16	61540.23	52246.74	62222.08	43972.47	44708.71	46469.25	73101.6	108921.34	58905.7
A0A6P6JSK0	114146.56	112480.93	88681.39	67304.71	87497.62	78493.15	112266.68	80351.2	98842.16	83859.83	76500.06	67708.18	112999.28	32590.91	142767.74	87063.96	54690.45	121728.95	43292.12	98279.6
A0A6P6JSK5	251038.9	249408.61	311589.82	225946.41	244170.93	177165.07	233642.53	175877.71	254477.82	234528.73	324866.72	323365.87	287758.5	391320.07	314356.98	311066.77	254479.56	286492.46	298078.5	257630
A0A6P6JSM5	132934.92	156940.66	138066.65	139739.64	128825	104824.55	101924.39	95957.44	115952.67	121441.96	135052.19	123191.79	124920.44	123471.51	116983.24	116764.25	123487.28	116684.31	122091.92	124473
A0A6P6JSN0	368981.12	328937.78	352482.11	379522.59	331278.84	188904.93	358224.84	218388.78	281857.45	346764.05	393954.6	355285.28	327549.6	368416.82	305039.16	423087.69	375463.54	337702.81	331542.2	329815
A0A6P6JSN7	27447.72	20866.37	30772.74	18232.77	41327.45	50694.15	27484.79	27025.47	24430.08	27829.08	21598.28	27244.9	20183.86	21717.21	30862.14	29101.71	28610.24	25954.23	25227.11	33907.6
A0A6P6JSN8	39658.95	43039.57	35192.19	36221.04	45562.74	21572.26	37547.45	22478.62	25320.6	42094.53	42720.76	33759.69	45986	26797.65	43584.43	39053.89	43906.46	41361.83	37473.04	42956.2
A0A6P6JSP0	3746.77	9318.2	10096.23	17254.71	13401.03	4231.6	100	100	100	9848.44	14039.6	9814.28	11547.51	5517.28	10789.33	10913.23	11711.59	9793.21	8895.35	15826.1
A0A6P6JSP5	3294063.47	5366563.35	3447685.02	3940948.47	4072152.08	3508094.77	5203648.07	3599790.15	4880874.24	4843216.21	3536166.08	3398845.77	4405709.14	4899033.46	4880096.4	4864735.03	5564361.51	7919305.59	5885844.08	6976310
A0A6P6JSQ3	291042.91	277878.53	269061.64	141415.9	254566.58	100368.56	136608.15	80658	180200.45	98761.97	94238.71	91109.69	41879.04	97815.95	60760.16	72807.62	51424.75	39636.11	35666.49	22419
A0A6P6JSQ6	64603.14	49720.2	45831.13	36321.67	42495.83	42475.41	42512.3	40637.6	59848.23	60998.25	46910.02	39709.77	40857	50074.85	63002.08	62484.2	64217.51	52688.46	60592.96	56873.7
A0A6P6JSR0	100	2962.79	17254.14	12960.23	8524.87	16982.94	3982.6	21400.47	26653.93	32525.92	100	100	100	100	100	100	100	100	100	100
A0A6P6JSS6	25615.9	17147.07	11079.52	16765.81	18093.83	35234.14	22368.05	25077.69	31704.89	18493.03	19751.93	15224.52	20270.92	16268.26	22617.56	22615.21	24683.82	26010.56	21134.71	19662
A0A6P6JST8	15249.64	17003.65	7339	20624.41	15200.25	8378.31	12489.4	11078.64	15106.71	15857.03	10635.29	11956.12	9764.95	8432.49	10901.2	7627.54	6764.17	12238.85	13977	13681
A0A6P6JSU0	15453.85	20483.65	22639.41	11856.31	21357.69	13650.27	13160.66	8442.04	36201.72	17468.22	15622.32	23543.25	17672.86	15410.39	19496	14341.03	13470.61	16211.23	13691.95	18701
A0A6P6JSU1	36685.59	29815.81	35164.45	100	82640.66	16381.28	13286.05	14891.82	100	6988.67	33721.58	58210.29	24402.58	35133.98	41625.62	24527.85	31388.16	29668.47	24026.94	100
A0A6P6JSU3	80679.37	87932.69	113377.77	103554.71	74796.55	51064.91	95388.82	55169.03	78276.39	70492.18	117023.05	119577.84	136259.42	124810.49	121628.9	131658.13	134569.37	132685.35	89050.8	121443
A0A6P6JSU5	193287.69	184403.72	201296.21	180595.06	187669.44	145035.14	175949.88	130342.25	175724.38	185835.19	190388.96	199320.62	179770.89	188478.89	188435.37	201751.62	195817.92	200578.32	185521.91	202289
A0A6P6JSU9	493534.07	496359.27	488396.75	469887.12	518087.89	431970.82	533578.39	428445.4	522273.51	614281.16	462843.96	485662.09	468227.19	505774.69	463421.99	520957.78	494634.48	528373.95	529000.04	533596
A0A6P6JSV7	45341.57	63047.51	43601.1	45321.56	42974.23	36598.49	35028.37	37180.2	46268.69	50036.55	60231.76	46045.84	61076.97	60250.14	47389.28	36990.12	40018.89	43461.48	32933.44	45650.1
A0A6P6JSW4	51231.98	35639.09	37059.35	36940.17	38638.1	20975.9	20763.89	25197.61	28456.48	27225	55300.09	44516.52	45725.19	43578.38	45507.81	44224.71	41631.02	55563.97	54582.67	67719.9
A0A6P6JSW8	19077.55	20313.28	18625.73	11407.08	15696.64	15732.96	30423.97	19325.84	26234.23	18602.46	14556.55	15265.24	19967.07	17151.88	19661.3	12322.5	28589.09	25270.1	15855.65	10853.8
A0A6P6JSX9	56928.72	46095.69	58236.23	49503.17	45703.74	48695.98	50000.81	43685.73	37462.44	58510.58	60363.98	61121.81	67468.16	56244.33	62025.82	59341.8	58336.45	57624.15	56034.48	62952.4
A0A6P6JSY5	7215.91	6421.77	9426.81	13558.07	5839.82	9716.8	7965.61	12308.48	100	21082.44	11664.64	14275.94	9029.29	20617.1	15892.71	13225.39	46252.76	29190.79	27715.56	113052
A0A6P6JSY8	11310.1	22759.38	16667.76	18603.94	22763.28	15895.15	37963.71	11353.12	16326.38	20397.66	20248.58	20599.21	27815.06	24076.62	18251.53	23163.05	20941.6	22332.49	19357.87	15157
A0A6P6JSZ5	146530.85	163157.18	181710.07	147659.38	151098.91	110923.99	165627.26	100662.98	115684.95	123660.02	113666.55	116532.28	121218.05	103717.63	119224.34	130399.7	107892.76	130075.47	143152.26	138780
A0A6P6JT25	29236.92	39659.61	29929.74	35509.04	41733.17	18917.93	24798.92	20377.52	43840.25	39599.26	34258.2	17679.49	23598.49	28105.08	19719.11	39977.42	30788.39	45241.91	40702.61	51573.9
A0A6P6JT35	20668.17	16424.18	13530.56	23274.99	12975.86	11486.83	32984.07	10654.73	11271.29	13036.83	15627.06	10667.06	9706.91	12140.89	15078.19	19933.26	20082.66	20565.11	9358.18	21623
A0A6P6JT36	100	5246.27	6203.61	6952.46	4085.01	131673.31	123690.59	115953.86	8444.47	315890.95	100	100	100	5953.32	100	100	6097.09	6442.87	14000.05	43921.5
A0A6P6JT39	464345.67	486123.61	490260.12	505753.06	441484.64	179511.66	238072	192602.9	286961.02	245927.56	469864.75	488989.54	516509.28	445372.62	545799.25	523884.44	442468.48	508676.28	491185.64	474336
A0A6P6JT40	5019869.97	5198866.85	5127644.54	3427742.19	4500378.41	2534309.79	4944313.48	2008953.59	3473801.31	3513677.38	5082689.03	5108006.63	4454933.68	5147493.5	5083987.04	4967211.62	5443216.03	4787993.23	4112577.23	4564290
A0A6P6JT42	32808.08	91051.75	51976.72	147393.4	66979.87	48890.27	77907.12	72844.29	56661.25	49540.41	125478.05	111507.93	201204.54	171228.92	207035.39	113387.11	127511.36	200438.22	229811.93	245445
A0A6P6JT45	3243962.38	4913623.14	3950737.96	3568131.3	3553360.19	2068530.47	4988861.01	2495517.53	4529805.84	4665799.22	3414026.15	3655599.44	4469982.24	4940916.39	5224955.24	4590553.47	5558410.94	6744043.45	5483739.23	7161700
A0A6P6JT49	118888.56	126885.24	125561.3	130916.88	118231.31	102356.67	131922.09	111815.19	124668.08	137222.24	120389.57	127873.44	129318.22	102958.85	109484.6	119952.47	121597.33	121301.07	107071.29	122878
A0A6P6JT54	272645.1	285016.09	274373.39	277396.83	244233.62	143360.21	289526.88	139495.59	202898.3	178465.74	321819.83	287564.44	288782.7	367105.94	352841.95	374669.49	346647.99	369350.85	378683.64	329604
A0A6P6JT59	13392.52	19455.65	18106.11	20537.31	19495.87	23160.52	17951.79	21967.35	19874.73	25520.97	20470.59	28461.74	16186.06	26979.95	24028.25	19466.7	21950.98	25996.45	22288.23	18901.5
A0A6P6JT70	279600.81	388695.18	265771.39	263802.12	358202.31	200332.37	307530.37	192532.04	456268.18	435906.15	174901.33	182575.57	152684.37	260821.22	218138.6	403121.32	312191.42	453073.52	409380.14	379410
A0A6P6JT79	79302.08	60707.83	48745	103909.34	90089.22	144978.33	182733.62	147836.78	164329.9	166836.21	83018.38	86455.96	76109.18	92328.56	208876.49	133830.11	145317.89	113850.07	156844.82	235938
A0A6P6JT93	7086.08	6251.83	7221.17	100	7373.46	2738.47	100	2840.66	100	100	4726.87	5932.62	8187.45	3671.1	100	2553.07	1789.04	4567.14	7517.95	3557.5
A0A6P6JT98	30044.2	82159.16	50148.4	135420.11	91128.87	59682.28	41247.6	58204.86	64415.51	35583.58	41225.45	46241.41	85383.32	53471.27	64349.94	57463.16	84324.66	119474.05	108433.61	170260
A0A6P6JT99	25624.12	32703.5	25975.15	30026.83	35246.96	24861.4	34607.9	30224.28	25819.78	100	26994.19	27196.72	20611.24	19972	23885.69	15834.29	40381.02	34668.14	27265.03	30607.5
A0A6P6JTE1	27937.12	24114.35	21528.41	27514.26	23562.65	12783.87	13972.1	12492.95	14272.65	23366.47	22234.44	23815.74	21541.74	25136.29	29566.7	24742.34	21497.82	22447.31	24421.94	27431.3
A0A6P6JTE3	13205.73	25975.34	22974.16	8804.97	20355.47	9486.97	19510.25	50557.71	12641.35	57450.28	29213.7	21326.33	35171.51	29196.4	49755.49	30926.39	32622.02	32572.47	18930.48	18337
A0A6P6JTE4	34861.81	37099.82	29497.88	30328.08	32258.99	13565.07	42286.24	19774.28	27925.74	19699.9	19278.33	21612.37	9370.99	21904.32	20110.52	24590.14	19200.75	19590.64	12281.79	10418.3
A0A6P6JTH2	108046.13	149119.26	128382.71	150383.07	136904.95	103069.02	103197.98	90903.05	100320.72	111218.87	124125.8	167848.01	149348.53	163357.29	176956.82	152053.67	143982.61	161904.32	134847.88	163233
A0A6P6JTH6	69763.22	60770.58	59407.33	73510.43	68845.88	49115.02	60562.61	51052.79	47013.05	61579.27	65130.75	64118.18	61307.95	56759.17	62258.15	60453.56	66753.86	71134.96	65002.25	67142.8
A0A6P6JTJ2	23054	10560.66	26831.65	100	100	14763.08	12382.46	10649.98	14632.9	15687.48	100	100	100	100	33066.98	100	5086.45	15575.56	100	100
A0A6P6JTK5	318821.94	485334.54	356858.02	235315.74	256906.8	108934.34	182797.3	137413.41	215856.82	213479.4	309311.71	391496.66	423813.71	310401.72	307340.53	347065.33	332759.81	283653.49	343200.54	372665
A0A6P6JTK8	9401.59	6807.72	9945.69	8798.43	12608.93	11483.69	100	10078.66	27503.49	13949.16	4419.98	9271.48	100	100	100	7526.55	4999.82	8230.74	100	6791.21
A0A6P6JTL5	3476772.48	3994970.07	3934231.23	4329358.35	3804970.53	2261001.52	3028938.44	2333529.41	3249199.45	3088076.71	4577701.95	4893150.11	5313645.27	3815571.12	4325173.4	3746037.05	3019498.83	3048032.37	2637890.44	3533870
A0A6P6JTN0	70335.63	80230.98	86853.63	84351.11	85396.96	51646.61	57171.5	71218.88	75862.13	69749.3	65186.57	71470.08	77628.14	72123.77	65872.49	68558.69	72926.78	80024.38	71660	79455.8
A0A6P6JTN2	45287.77	51942.22	56363.07	44803.42	38586.23	47229.38	62666.94	50763.9	48310.78	61813.76	59199.5	65974.25	46002.26	72076.9	53466.18	65879.16	65899.53	52160.24	62809.31	50244.7
A0A6P6JTP2	49966.22	45889.05	49898.35	52242.95	50582.69	37302.16	43706.66	37054.21	52335.1	40356.49	28147.38	31386.44	50703.97	30860.83	37122.69	44087.14	28516.8	45241.72	18831.82	34327.6
A0A6P6JTP5	16141.82	13606.81	18184.25	9615.84	14015.15	18167.21	16945.46	13131.62	6993.33	18875.03	12135.79	100	12768.65	14394.95	14951.89	18220.96	15738.84	19472.78	13445.04	10584.5
A0A6P6JTP8	286577.07	277660.73	256600.68	335956.27	404677.91	205401.68	336867.87	194823.69	303582.12	355296.26	279369.99	246141.71	235020.24	310548.58	253333.16	445973.94	362536.68	399653.72	478755.44	453049
A0A6P6JTQ2	322026.76	391251.56	354297.39	396817.14	291365.13	206959.93	305364.33	249018.81	327593.19	368329.45	360904.97	371124.76	340075.4	349645.66	292088.46	323695.66	349378.14	368897.41	338773.02	344892
A0A6P6JTS4	16370.34	22908.24	26470.45	19655.31	24503.46	13307.99	19043.98	15064.22	14373.07	17607.02	21353.79	20029.98	21520.53	14838.26	25509.89	13392.6	8310.58	11934.79	16716.81	16852.1
A0A6P6JTS7	2120.41	8564.66	6752.02	100	6384.5	16238.58	5845.03	12459.55	4809.39	100	6285.5	17841.35	100	3507.42	16898.56	100	4891.24	3498.79	6843.5	3959.11
A0A6P6JTT4	61908.44	82377.88	71601.04	88656.28	81073.54	60214.39	101612.55	59288.23	76257.13	53824.02	47473.23	48596.7	69337.51	53659.47	59790.57	68644.71	65928.28	61961.93	38017.97	80107.2
A0A6P6JTT5	6894.63	17385.54	100	13448.85	7421.18	4268.51	100	5005.95	100	11155.18	100	6084.51	15145.33	13483.77	100	100	35142.4	15858.14	100	18780
A0A6P6JTU8	27135.11	40849.94	24680.78	38702.53	27883.61	16713.89	13011.57	19415.23	35828.7	21716.26	26824.36	29619.99	31256.55	25573.7	20975.91	33638.66	46820.03	30535.68	44106.36	32555.3
A0A6P6JTV0	665053	726101.9	722411.3	556032.65	638494.01	482433.64	775105.21	492384.1	602560.93	512404.2	661463.16	741890.66	722078.98	746869.85	664992.99	705193.8	583047.99	718507.39	638330.4	713051
A0A6P6JTW2	157299.99	122958.38	237390.92	209865.64	119298.76	189304.09	192838.05	182558.75	324850.25	284585.18	155879.63	130844.38	136890.12	99037.99	72996.06	208474.89	361340.8	174748.32	230572.68	317045
A0A6P6JTW3	226612.16	236642.42	209669.79	254758.17	256491.63	197407	229022.96	200029.92	221589.76	230591.08	162444.21	165895.02	174020.99	168455.76	152787.84	219146.87	237185.42	164222.64	202032.56	196527
A0A6P6JTW8	48499.74	43700.72	46364.98	39521.37	39527.4	35555.77	44253.74	34390.74	50839.07	61456.41	56300.94	52969.46	34034.38	47668.76	55185.09	64705.01	66153.61	60744.55	59140.04	25186.2
A0A6P6JTX2	95548.56	90669.49	96988.48	81231.29	83485.81	38953.84	82767.55	72524.18	78470.83	67349.46	107553.63	90389.39	103051.96	93202.48	95627.05	97339.42	88733.85	94676.27	81287.74	105152
A0A6P6JTX4	253207.92	267260.8	225403.43	200528.31	186032.37	188563.34	207036.7	172439.07	220573.36	224296.38	301907.55	314125.1	292837.28	294480.76	272600.77	315507.61	305863.05	302598.58	271104.31	284895
A0A6P6JTY1	178157.27	138846.68	150548.88	151202.92	138376.67	96432.24	156432.13	115626.04	122156.23	119848.37	136862.48	128802.03	151812	153726.03	102946.69	172720.46	179258.23	134253.93	134313.88	137396
A0A6P6JTY7	43002.57	43862.13	36939.13	30117.5	36598.85	26538.79	39540.43	33510.45	31727.25	39503.73	42039.63	33795.71	37466.53	29743.96	42122.88	42324.08	50530.15	62716.88	40104.29	42132.9
A0A6P6JU05	23887.65	39857.02	34617.28	25847.6	33051.82	10921.49	25500.33	5007.31	53284.52	14800.72	11917.97	10727.12	15843.5	100	16977.19	22270.32	100	100	9117.23	34951.5
A0A6P6JU17	910240.02	928434.08	900476.81	841475.89	816414.57	337722.65	905418.66	505947.87	612379.16	796944.97	771553.01	805118.71	681680.54	896393.71	692467	957779.52	927135.01	974400.08	838857.15	901005
A0A6P6JU20	126981.06	122171.17	125998.71	124076.56	127246.07	115607.96	185731.23	122594.42	152946.69	131148.98	129156.91	116675.07	118763.56	126972.63	148947.66	212192.06	177681.67	184032.01	150183.17	200239
A0A6P6JU24	11254.06	12334.43	14524.38	8519.71	7681.05	19912.83	4966.45	8820.48	11901.23	23217.02	17647.61	14205.93	13942.61	16024.12	11763.12	18711.35	11688.51	9014.58	11166.86	13459.9
A0A6P6JU26	14406.52	10646.58	15939.06	23272.06	14485.83	17435.29	12195.82	3196.64	7317.09	10991.56	12091.35	15223.79	14716.16	18689.4	14988.97	16938.89	14731.28	15333.89	18686.61	100
A0A6P6JU31	16478.12	27515.81	28790.82	30937.25	25079.07	25286.89	100	20219.06	30012.07	29078.85	22560.89	24027.35	17692.45	17872.32	16787.14	20250.05	25792.99	25894.88	19328.53	24463.9
A0A6P6JU38	45869.48	64175.46	51571.4	36924.54	72539.36	60935.79	54111.32	67397.92	31399.98	101463.67	57328.47	46236.16	52187.26	59582.46	88222.84	65826.75	58467.09	63150.25	75525.76	84972.7
A0A6P6JU49	65308.28	50934.35	43324.88	95171.58	59608.99	59881.01	51123.63	53445.59	52329.56	80848.41	62659.08	69104.84	57875.71	57874.14	66419.71	82081.37	82501.71	67427.26	68935.1	94173.2
A0A6P6JU59	90661.79	87559.85	72063.6	73136.8	80456.33	54540.12	68090.37	64737.1	68129.38	66429.07	93965.53	93463.05	86115	90430.59	93791.43	80992.18	84423.29	71413.56	100267.13	86118.4
A0A6P6JU60	1089660.19	866790.32	1085734.09	1355969.99	1217824.64	879921.59	1418794.01	923735.19	1477568.85	1352115.92	999219.72	995802.37	848680.09	1065503.73	968091.97	1279536.46	1395253.39	1075311.83	1276334.97	968661
A0A6P6JU61	40956.43	36430.92	46771.41	155768.31	46909.46	33158.44	25120.69	39584.52	24348.27	26090.49	12508.23	22372.65	5870.77	12492	10722.57	8756.69	58992.74	24018.92	10199.36	47113.6
A0A6P6JU62	22725.48	21014.49	23156.8	11700.11	17469.25	10587.58	18598.88	10288.99	22867.83	24647.64	15309.35	18797.11	13308.42	18017.19	19086.96	24107.69	23447.66	22371.01	22889.24	23006.7
A0A6P6JU75	121663.51	103703.42	137147.46	107951.92	103250.61	96147.46	119324.8	121017.59	125582.09	141625.01	105435.56	116046.79	104968.29	100315.33	84700	94113.31	103137.11	110497.07	99903.41	102219
A0A6P6JU80	312902.93	331737.8	371680.78	297457.12	289042.17	236912.92	321155.9	224216.4	331051.93	340198.81	335135.66	286249.85	278362.81	326100.56	257033.62	314072.86	390631.24	337453.84	243366.59	250310
A0A6P6JU81	252669.02	264565.99	227006.01	300374.58	261894.31	200178.85	260843.96	218250.96	281164.2	256672.27	228644.54	242660.41	270852.9	228178.82	270293	293780.02	265347.28	253786.07	231398.21	336893
A0A6P6JU96	462775.44	410346.86	407162.38	312851.48	367049.92	426098.59	663331.84	478751.03	570038.28	545257.25	415066.15	418648.74	384814.11	361895.96	291081.15	492079.68	493386.69	409095.5	461142.53	441218
A0A6P6JU98	152004.79	165138.61	146892.44	140202.12	129292.86	98998.37	142027.46	106469.58	109272.85	128934.63	160611.15	154478.32	161353.24	158080.22	161725.75	149916.56	148228.76	144303.46	145252.19	151091
A0A6P6JUA2	268008.56	309741.88	229241.13	226963.68	273169.35	115545.02	189518.29	135068.82	149563.1	157446.98	331397.61	307437.03	380512.47	213114.57	260000.75	254626.17	188608.99	273033.14	214384.09	313437
A0A6P6JUB2	15251.6	62984.3	41034.84	11802.47	100	8930.61	195186.7	18432.62	168781.54	250268.25	153102.27	106586.77	160728.84	46565.39	87202.75	166774.14	222978.08	373443.17	198464.82	336143
A0A6P6JUB6	57156.17	56934.26	59354.62	51275.49	67059.18	55351.26	52306.67	68793.69	54177.2	70180.78	79859.66	77944.79	75806.24	87053.76	76477.35	98309.16	100682.86	77513.89	80765.58	81347.2
A0A6P6JUC6	210411.08	222370.08	267958.42	299485.26	224107.33	201858.39	273830.83	238578.31	234181.93	272436.81	254388.35	283791.11	400620.05	213560.59	256411.71	272453.49	226837.78	274031.85	199122.84	264613
A0A6P6JUG4	217372.15	298087.76	301218.78	243444.78	261808.91	123783.03	116525.71	132646.35	143948.53	158481.89	349096.2	335016.56	272216.7	319117.35	290788	184159.7	151824.1	177717.93	185838.42	245596
A0A6P6JUG7	53008.57	50175.55	43486.15	44250.91	48763.29	45521.52	54348.53	62812.68	40634.2	39770.66	47216.98	49183.79	30185.99	40297.37	47067.18	56470.46	55784.91	61206.13	45449.43	41207.2
A0A6P6JUK1	25862.56	37470.17	48063.1	30290.79	48723.59	23269.6	46690.89	20173.04	42576.24	31725.88	28256.47	22653.07	28751.75	22821.85	20200.48	12962.08	24934.25	21421.91	17676.82	29020.5
A0A6P6JUL7	67738.08	60800.58	69922.72	82873.82	62739.95	40570.89	70306.6	40563.78	78145.53	62765.66	55253.56	64113.39	59942.08	54402.75	52335.13	57729.09	70520.79	63255.99	66597.88	74366.8
A0A6P6JUP0	9019.34	5197.11	8266.03	7107.77	15110.32	9026.1	8572.73	6277.06	10604.25	13945.27	9301.7	11614.63	12573.6	16491.18	20326.87	14326.11	8631.25	7015.95	100	9942.67
A0A6P6JUQ2	26917.13	30394.18	43382.68	25282.39	36835.96	22715.54	37610.76	35014.7	28329.38	35032.31	27328.38	21218.45	24874.61	27079.04	30390.72	22369.62	20898.82	41541.69	34692.88	18805.1
A0A6P6JUQ7	122318.6	99380.65	117067.51	42947.29	49515.78	37164.99	38359.09	23155.68	54067.57	76284.71	98223.54	97978.87	93346.3	120703.79	129674.58	74891.83	86060.04	87724.15	89054.13	85378.3
A0A6P6JUR7	211693.54	211529.01	232054.21	228871.19	208017.39	132946.01	161032.97	139566.45	164921.7	187246.26	199064.33	142457.3	161314.61	209451.17	234766.93	206261.25	116461	110278.4	125672.62	178700
A0A6P6JUR9	328764.4	312950.74	337745.35	304785.5	299069.88	275332.68	333519.08	263107.41	343615.92	377194.27	324945.04	328269.53	320735.08	335817.04	342508.61	355965.42	331187.09	333517.72	339729.04	408206
A0A6P6JUS0	298068.32	367144.09	320290.76	284785.54	288676.96	207370.61	345292.29	244577.24	285105.77	255965.35	264806.63	252624.34	250799.22	231689.01	240015.34	305286.11	280476.53	298717.36	254688.05	274491
A0A6P6JUS2	3756.25	5933.53	4292.76	11347.49	7343.76	100	100	100	100	100	12173.58	100	9439.36	13840.68	82830.5	100	2947.86	100	100	100
A0A6P6JUS3	4559.74	6255.86	6315.08	4851.22	3163.38	2297.58	7813.36	2404.2	100	4598.66	100	4703.5	4843.65	3120.02	4970.31	6910.27	7325.09	3177.95	100	12524.4
A0A6P6JUU9	5461.83	3759.01	1087.78	4668.31	4214.43	12792	13959.46	14464.09	14390.35	7123.24	4609.93	4724.83	3848.45	4708.89	3549.57	4376.16	5669.8	5223.25	3072.76	3266.4
A0A6P6JUV1	28827.07	16461.64	100	27461.89	34933.35	31177.54	24569.11	30115.11	39838.84	37633.39	29908.23	22012.36	21715.22	21929.71	17827.6	32727.33	30856.94	19370.07	29221.69	36362.9
A0A6P6JUV3	17097.73	13380.33	18065.89	10639.97	14916.63	4990.67	23740.81	13483.27	16281.95	18227.59	14779.1	11932.54	11216.08	16244.15	21420.12	40362.99	16693.62	20629.29	13288.44	20341.3
A0A6P6JUW0	93170.42	100405.04	80110.1	100966.29	102262.19	63404.12	81185.58	49611.15	148096.76	73129.76	138828.48	150860.68	142412.71	111635.5	112826.16	106518.52	68260.34	70735.86	75152.05	80055.5
A0A6P6JUW3	362700.16	480685.07	400104.72	330835.18	414131.46	280948.53	442715.3	303395.36	283086.14	349155.37	341091.95	340560.47	408451.59	349546.84	366160.69	455836.99	454489.78	449687.39	359417.82	351994
A0A6P6JUX5	695119.02	794502.99	738937.44	597708.84	560488.99	476943.68	703061.27	367524.07	596256.86	415184.8	855252.51	845022.34	1021192.36	909866.05	1074566.97	853058.28	616340.41	854963.55	671574.75	856665
A0A6P6JUY0	19282.3	17459.65	13565.98	90932.58	33268.58	19742.89	100	21328.05	31910.43	18224.16	18470.8	26285.26	14524.25	51267.25	32150.72	50026.29	97427.83	34698.34	28258.82	46845.8
A0A6P6JUZ1	247644.61	273245.68	260363.48	253078.25	258968.12	146006.16	206100.23	169882.67	191432.42	193141.63	254243.57	252607.76	233476.75	225176.31	286403.52	264489.23	279717.08	276803.61	264002.13	245121
A0A6P6JV02	221028.29	281927.21	290244.81	289059.36	317221.15	212994.9	249230.89	214030.53	240552.69	281676.87	451815.58	384969.8	471616.04	440602.32	472814.69	497708.24	573853.94	525303.05	472244.66	532123
A0A6P6JV15	22255.84	25191.9	25920.78	135002.42	37322.45	34331.28	40976.03	36349.82	41203.93	30809.01	13590.39	16210.14	25762.07	34948.14	55766.09	42224.68	100571.35	73808.08	102167.15	105262
A0A6P6JV17	12701.51	14107.29	10059.98	9554.97	12159.6	3404.06	100	1748.02	100	100	17928.26	3889.68	14330.46	100	6727.82	5957.39	2945.04	2423.06	6734.79	10444.7
A0A6P6JV26	18816.5	18692.43	22925.89	18015.33	25553.29	12417.56	17696.98	10135.51	16230.38	9565.58	13179.62	15685.04	18566.88	17430.65	16281.02	26604.22	16650.75	16761.99	15831.68	14817.4
A0A6P6JV35	108841.53	80071.42	111129.71	102022.86	140327.16	109285.14	79516.9	106633.1	137270.59	104066.23	91175.43	101368.97	114747.61	103174.61	143812.49	153842.02	93237.73	131687.59	97610.06	125791
A0A6P6JV39	40506.27	50592.42	41365.62	52016.19	53962.84	35154.16	100	47131.22	59561.07	30342.42	46445.97	50696.71	41232.36	41072.11	52601.7	40280.45	46284.77	39460.6	36009.66	47714.2
A0A6P6JV45	11608.33	19361.33	15538	22015.96	19350.34	10165.39	100	6269.31	12443.99	13268.92	13127.08	17546.74	12494	15767.12	11311.34	100	4686.32	100	5137.23	8133.6
A0A6P6JV50	125938.1	130672.73	114275.7	89558.03	118204.05	86351.19	114748.31	89253.03	120834.54	130912.72	132445.12	129386.08	81917.75	138438.76	88206.22	108697.29	113637.6	82294.99	114444.63	90588.3
A0A6P6JV56	1976760.49	1486739.49	1000010.07	1285674.9	1124833.47	542229.85	2121375.08	779679.99	1647837.92	1455866.27	307944.89	581832.1	462548.27	232925.55	592455.01	153266.57	375809.62	460662.73	258434.41	176370
A0A6P6JV63	23600.68	33769.8	30146.59	34370.39	34015.61	19866.09	20482.11	20099.3	26808.27	31014.23	27109.83	28880.16	29938.48	26273.02	22384.13	49326.35	44390.3	37484.02	42464.83	71147.4
A0A6P6JV88	112363.62	149268.76	118872.61	131605.11	124594.25	111919.58	114639.68	117603.1	116002.45	125212.85	146539.52	125455.23	138439.89	124682.67	148920.26	140230.78	134918.33	143420.24	141234.66	141062
A0A6P6JV89	19500.01	26328.15	28249.66	21099.87	19460.62	19219.83	20608.06	19988.34	23934.66	23818.88	24686.61	23115.62	26536.42	26084	15152.71	17700.73	15376.04	24667.09	20310.84	28454.4
A0A6P6JV95	1994107.3	2141495.06	2010776.67	1836272.58	1803579.98	1645867.92	2110362.28	1759979.49	2548227.45	2211989.37	1830623.55	1823225.19	2331432.8	1371584.52	2493956.71	2252327.83	1504151.66	1839202.4	1395935.44	1924070
A0A6P6JVB9	9833.34	12440.84	14143.02	14219.07	15892.96	11956.31	8287.9	9283.4	9640.46	12374.93	10888.8	12539.53	12176.77	12251.31	13145.59	7246.66	10260.19	15961.41	9681.92	9416.52
A0A6P6JVC0	12582.29	11490.92	13911.65	8189.87	25584.81	17009.5	20768.67	17811.16	14312.86	18537.41	20242.12	18081.23	16011.14	23447.92	16866.05	18051.81	19020.59	26655.79	14831.13	23499.4
A0A6P6JVC7	627857.01	497519.33	565069.35	383577.97	454527.57	299299.06	443587.15	311818.31	391090.43	422627.44	549890.85	610946.38	473843.23	510253.08	457937.05	411721.1	413775.01	400175.32	375884.98	369821
A0A6P6JVE3	120467.74	123942.17	115695.18	122493.53	116871.33	84388.41	106663.82	93686.82	104321.47	112039.76	103791.91	110723.05	121749.91	117848.14	135792.39	145795.4	175040.92	138746.68	141094.91	160134
A0A6P6JVE6	82927.49	47612.07	50752.81	99534.97	106578.34	130191.05	181084.51	119667.37	192932.59	248292.01	58262.21	55887.43	52803.67	81462.12	68693.32	140424.54	127159.52	153833.27	130854.41	106522
A0A6P6JVH5	100836.62	102606.11	101838.78	119612.63	102219.49	81542.1	100237.82	81421.1	98678.71	101399.74	91078.81	102035.01	106111.08	74055.28	88497.63	74251.18	79444.43	88432.99	77525.54	96593.9
A0A6P6JVH6	415193.7	410439.15	395893.42	418974.13	419267.06	402367.87	578665.32	414700.97	514134.86	474448.88	463189.99	460935.58	543067.53	461309.89	481273.15	579593.61	598392.58	552845.52	522108.88	677217
A0A6P6JVI1	83606.17	80218.43	77588.96	83279.27	83650.24	94986.06	101809.2	98784.04	105498.49	101327.47	90442.84	84216.74	83991.49	75275.32	68670.58	87413.49	78842.35	98605.39	82891.51	82212.2
A0A6P6JVI3	111379.65	138107.45	117560.4	111479.93	122010.55	72931.42	104384.47	54436.22	60955.65	98813.86	116837.29	141198.91	120509.19	141668.82	134319.33	144222.12	108513.77	120934.72	149443.71	146420
A0A6P6JVI6	58270.8	57455.23	64052.98	51151.28	47710.28	39516.5	61606.49	43973.68	47589.25	44891.19	73132.08	77012.7	60335.5	86342.66	66500.53	71545.41	66203.21	63062.02	83866.23	68955.8
A0A6P6JVJ0	187714.55	161773.79	137170.57	225437.32	264727.83	154014.66	255440.57	152564.9	246303.48	139630.24	130086.64	112319.53	169927.78	143569.87	323676.62	223765	58125.05	158876.97	95742.43	170616
A0A6P6JVK2	45736.23	50809.76	47373.42	51623.17	60079.21	41390.08	61292.87	42354.35	62453.56	50231.03	52721.25	48404.07	61037.89	50601.29	44027.72	68268.05	62515.98	55154.55	55537.31	71669
A0A6P6JVK7	131734.67	177739.61	119265.63	173391.89	153175.68	55830.4	141415.95	65430.51	116766.16	161240.11	265154.48	241602.85	308638.72	270060.84	276028.17	328313.79	250971.71	302622.25	236769.73	360932
A0A6P6JVK8	102945.76	123117.12	123637.83	134041.81	113978.75	72382.96	95180.92	83182.47	68469.33	95565.52	60162.47	52510.6	54974.71	59216.93	50869.1	71318.71	73145.96	85530.22	80688.3	97371
A0A6P6JVN6	29593.15	24456.28	23127.95	19736.56	17790.94	21581.93	31653.83	24635.4	28083.36	35540.22	30507.22	22342.16	22218.61	21368.19	17414.27	18931.16	16565.1	13622.27	27567.02	23603.5
A0A6P6JVP4	5826778.15	4365127.95	5800906.35	2038840.54	2266437.26	2030648.82	4292647.89	2031683.16	4250307.55	3540972.3	3434423.79	4509885.08	3258622.11	3011237.62	2591153.17	2943797.81	3487651.82	2514639	2907012.31	2823730
A0A6P6JVP7	38383.1	30786.4	40427.92	28099.86	32656.09	38941.55	40646.11	41246.99	45921.97	42746.32	21748.81	27509.66	22019.07	32927.96	22383.31	37473.44	33223.61	29989.95	34362.67	35436.2
A0A6P6JVQ6	254194.57	306760.98	262449.7	229651.73	228422.57	126927.17	191459.58	167246.85	193178.7	208935.81	280984.5	283147.18	279782.31	266877.92	277784.33	221525.2	259795.66	256339.16	248670.54	224584
A0A6P6JVR4	41865.24	31676.15	31860.7	32020.33	43549.12	32886.78	47145.54	29631.94	41371.51	66134.53	39966.81	39098.07	29355.4	26287.89	36196.48	50483.36	37684.42	54381.24	34249.94	29356.1
A0A6P6JVR6	31469.04	43316.43	37034.75	31248.38	32234.01	34512.89	42697.25	32520.28	44129.11	34529.59	45531.54	42278.32	46262.71	36387.84	41621.87	48880.72	35594.22	47515.93	30862.67	40710.6
A0A6P6JVS0	120448.97	123585.94	100798.44	99963.64	74299.61	67397.47	91118.83	65612.72	101057.18	91165.26	17153.51	39784.2	21131.61	25111.09	43067.9	100	48401.02	23175.37	50554.5	38609.3
A0A6P6JVS5	637047.87	408286.07	483490.05	502514.79	538096.07	431271.53	608115.2	452276.02	692105.78	676346.07	414622.68	435539.34	379968.93	534390.15	396348.85	639343.53	664322.75	567701.13	536552.93	449891
A0A6P6JVU7	40136.01	23291.97	18277.84	28601.37	17435.55	15181.2	21419.13	23551.1	24148.65	20657.36	17883.82	34988.04	27167.02	26483.52	16527.14	13125.22	29161.94	31751.17	19683.82	25754.9
A0A6P6JVV0	113144.72	129751.7	123908.78	142087.68	113415.5	110402.78	173015.95	137999.76	100812.94	164930.39	164515.84	151511.06	161082.82	141275.38	176592.44	177344.4	165144.14	167389.15	184113.32	191262
A0A6P6JVV1	45949.29	44483.32	36451.24	45248.72	47322.63	28484.53	45012.65	32485.09	37475.12	51351.36	47935.63	53512.43	36676.55	32459.18	28455.19	37348.08	40343.05	41131.13	28454.28	35650.5
A0A6P6JVV6	40025.55	40618.49	38784.37	30546.07	30074.75	26553.68	31471.22	30072.2	36002.58	29891.95	38337.27	41572.94	41092.02	41364.75	35778.49	29756.6	37638.37	38516.04	31587.6	33055.3
A0A6P6JVW6	51723.25	52969.02	51826.81	48486.9	39898.24	43862.87	71862.07	49065.3	34217.5	61017.71	55636.01	57731.35	49214.48	59859.86	46690.37	48308.66	34035.64	44619.4	55294.37	48014.2
A0A6P6JVX5	1334946.4	1262655.03	1201225.7	1374789.08	1345010.69	1066528.08	1465823.16	1110742.19	1505280.08	1358462.5	1141884.76	1209341.54	1225538.41	1229708.37	1147863.86	1311990.28	1424256.4	1337578.24	1421404.8	1312540
A0A6P6JVX6	5052.52	4248.45	100	10882.91	100	9629.14	5203.82	4437.15	100	7677.31	100	6348.75	100	10208.47	100	9309.07	11167.58	8783.96	100	100
A0A6P6JVY9	69868.14	85875.5	80990.73	55304.18	69283.49	54399.19	74083.54	54917.36	53454.36	82760.9	78884.4	84083.17	65988.91	75707.02	76486.3	80950.33	91284.52	89498.44	89793.69	98156.3
A0A6P6JVZ5	15387.36	26542.63	18318.43	27552.47	20562.96	11561.6	16085.32	14698.09	32138.13	21943.63	31775.97	36639.43	47276.04	39231.16	41960.32	29081.07	27776.1	24561.54	41426.44	36673.4
A0A6P6JVZ8	1280037.18	1549292.28	1339845.22	1629408.86	1479573.52	807551.12	1424768.64	803468.57	1121503.03	1081121.62	1316011.33	1499784.28	1396912.37	1332593.51	1248777.21	1214444.73	1222552.34	1390713.11	1386023.49	1492270
A0A6P6JW03	18599.51	34944.53	29167.19	32274.15	29920.59	13927.3	49772.13	100	30600.76	10882.51	13934.42	23128.14	23846.01	13896.25	41658.13	37612.85	24164.9	46357.34	28023.93	40373.9
A0A6P6JW13	45625.32	33689.23	32322.8	45966.11	41835.28	27002.58	55381.17	18298.61	48037.7	100	35220.53	39868.22	30742.11	30658.67	42183.52	40202.66	33885.19	28492.17	18694.02	27660.8
A0A6P6JW23	288452.06	274733.36	274106.14	261196.33	303581.35	241221.53	347909.7	260656.91	383373.55	309888.11	289739.09	266913.41	210002.79	273403.32	265099.39	258321.06	271339.18	248861.66	277164.39	246563
A0A6P6JW26	548687.28	546949.69	536543.69	577292.1	602319.57	483512.9	669325.2	514838.8	637548.47	591757.75	501796.15	562929.55	505611.42	570543.64	577849.51	572797.68	544745.18	518981.39	550949.78	612969
A0A6P6JW27	81225.69	109196.4	116686.51	125357.07	102051.43	62315.8	66404.92	48689.19	63215.29	54931.39	164031.4	189690.17	102789.62	111603.77	63098.24	73555.99	80296.06	49226.6	295586.17	78943.3
A0A6P6JW37	48069.51	25370.3	23150.61	19821.11	100	33460.88	27744.38	26310.03	21399.23	18279.01	9611.49	16770.89	31869.99	40100.73	100	37156.46	38533.65	33526.12	22999.93	100
A0A6P6JW39	1987949.68	2227728.96	2472216.01	2707864.12	2619378.54	1516778.6	1939663.87	1544223.74	2218924.1	2020257.82	2611789.11	2879718.97	2910142.24	2350638.72	2621545.89	2243928.59	1796373.57	1959084.8	1675885.49	2509450
A0A6P6JW41	48257.01	47748.01	46486.12	42346.7	45192.36	42577.43	52930.26	44527.56	45520.02	46673.79	49097.12	52073.57	45776.57	48224.75	46588.18	48931.87	50221.66	45542.28	50041.59	60405.6
A0A6P6JW49	145049.98	118075.42	141925.62	136260.99	128756.86	93799.33	124613.94	48988.6	105585.85	86790.56	86449.37	87606.56	92554.79	115569.96	83588.59	68730.74	56786.7	72060.87	79757.54	123366
A0A6P6JW52	16472.22	15915.58	15292.2	16245.2	17662.58	7632.69	16838.52	6082.37	14487.76	19691.29	13023.45	19490.79	20165.08	6711.07	14319.65	17605.01	16890.41	10011.88	9612.32	10996.9
A0A6P6JW59	210176.03	195436.75	173630.56	218481.84	221594.5	279275.9	301204.56	304610.88	304730.02	343654.69	265672.61	312311.21	204781.16	290698.61	185090.16	462268.66	312522.11	324892.88	375380.59	307920
A0A6P6JW69	25552.71	19489.15	24641.48	21586.21	19353.97	33198.36	27409.22	34262.81	24003.24	35778.06	13884.34	19929.29	22727.92	12139.26	19384.22	14406.13	16449.55	17516.55	18686.8	30545.6
A0A6P6JW82	27654.8	27105.13	28427.21	14612.18	18668.89	17438.36	40968.82	20423.07	26926.16	17520.94	19648.67	19223.45	17914.99	20878.55	18387.14	25009.62	18484.66	18359.35	19353.24	18136.1
A0A6P6JWC7	59693.31	66313.77	77480.77	80986.43	79371.7	42756.13	66555.04	46248.43	68968.61	64474.88	41770.09	38943.59	53475.87	40505.96	48366.9	53661.22	51966.55	56942	58543.84	58638.6
A0A6P6JWF2	15609.17	19274.67	15567.04	19628.62	17146.75	12727.99	18635.87	100	20123.1	19484.12	24477.54	15853.63	22530.63	20547.3	35323.33	23738.69	22280.72	16628.8	25801.93	21863.1
A0A6P6JWF3	19906.64	24186.43	21743.7	20086.16	27818.65	26848.29	20345.85	24214.61	23555.82	100	28285.52	19105.26	15184.5	21703.52	23647.88	25618.69	22179.49	21644.66	17489.22	22348.2
A0A6P6JWF9	635515.16	554762.8	541949.76	570745.18	581908.03	372972.93	500418.25	399931.81	520587.35	439371.29	580624.8	544791.62	573093.68	583623.44	564231.23	601157.48	559944.6	576329.74	614218.73	642727
A0A6P6JWI2	46562.73	54868.95	53927.75	51270.09	46956.88	35256.56	54259.66	33161.84	38406.41	52894.18	60460.05	53072.18	46585.42	56354.84	45005.9	49570.1	50394.22	54253.26	57732.84	47540.7
A0A6P6JWJ2	23395.93	25283.64	24912.43	21562.53	22519.36	15252.66	23323.06	14490.72	25471.65	24361.44	25958.01	17728.59	15226.19	21714.76	22776.56	22336.3	24744.29	17430.79	16389.93	31999.3
A0A6P6JWJ9	558358.06	504059.78	519361.9	571105.29	489242.09	325255.09	390639.55	415648.62	626585.15	551710.38	428662.44	380282.63	542919.29	423661.49	477919.72	419327.89	466304.39	516753	362915.23	425747
A0A6P6JWL0	143502.08	148156.69	144433.53	191048.38	164456.17	96667.9	124627.99	101929.11	138399.7	110117.25	187678.99	185066.56	175695.65	191183.14	200336.76	220229.95	213091.87	179652.86	191086.85	243257
A0A6P6JWP4	668864.65	686483.59	681108.41	766809.17	685729.09	549089.23	705623.43	529095.59	689454.89	636176.4	621748.79	670597.32	740185.77	677901.73	687587.54	724935.41	721021.38	740849.97	705008.84	845025
A0A6P6JWQ3	17750.22	100	100	10819.29	100	9201.96	33956.12	6995.5	100	19250.83	19148.29	14054.39	100	20715.92	12206.77	16727.4	22749.07	20288.41	16119.04	16481.1
A0A6P6JWR0	14131.08	22131.82	12080.19	21263.57	14103.73	18615.95	16378.06	13398.63	17170.96	27232.6	19883.52	18330.7	9561.73	13602.71	25837.02	16317.23	12427.38	29458.6	10501.71	15854.3
A0A6P6JWR8	22239.93	23700.25	20232.84	24718.73	24198.94	20468.36	22300.34	100	16782.91	100	18515.51	17296.08	25117.27	22002.14	23057.38	23946.59	19131.53	20049.38	19191.74	18330
A0A6P6JWS4	240831.9	259684.88	251778.13	221838.93	257883.41	166722.48	273198.71	175746.11	236345.28	262075.67	128988.45	121692.04	151942.28	134434.5	86909.5	163307.88	126085.73	135558.4	120027.16	198025
A0A6P6JWS7	488134.31	518525	420457.47	476625.06	386885.49	311950.07	517580.8	309268.14	481417.76	464742.79	491578.21	446823.39	445345.29	501045.18	429684.05	554984.89	444303.63	470464.23	476259.41	475322
A0A6P6JWT1	57696.23	53389.85	53919.52	36307.87	46701.06	26516.99	48382.89	45040.78	20503.17	45401.6	37187.54	27779.39	40257.84	53430.11	45056.85	33907.49	35277.76	16957.37	16972.71	30042.2
A0A6P6JWT5	944853.2	973369.1	866380.48	996789.57	1080236.59	663199.37	758263.86	565943.36	921305.83	847482.27	906777.47	908402.39	924854.58	885077.16	912999.67	1058366.04	938022.91	951548.21	752676.88	956213
A0A6P6JWU9	2694325	2703122.83	2716321.38	2840191.82	2713941.36	1719566.36	2578359.46	1741774.03	2780973.6	2315795.31	2605378.43	2810056.19	2788262.34	2772940.09	2966623.91	2631727.61	2430046.55	2789921.7	2692669.91	2842730
A0A6P6JWV8	45162.74	43895.91	31891.13	68699	52094.02	26450.66	36940.63	32802.55	38382.55	26547.63	22443.97	36660.71	37205.72	38392.15	35973.01	30442.29	21394.09	31063.34	30584.93	42656.1
A0A6P6JWX4	240183.07	286861.85	224012.61	275028.68	281459.16	255192.84	239345.59	269396	306597.48	220244.76	223822.87	225178.39	228959.49	206145.87	263451.9	256888.25	144254.67	182952.84	153469.57	190955
A0A6P6JWZ5	186088.9	187890.36	214020.72	162267.7	159907.45	113473.23	171025.03	129246.65	143091.83	190302.81	175622.53	197721.38	176743.21	208490.22	188878.3	176245.81	189860.63	170666.41	218098.06	193292
A0A6P6JWZ6	220118.5	353645.12	197918.11	185514.17	222722.82	124338.78	280628.61	140669.84	132393.41	252303.79	381940.94	407647.52	513152.78	244217.63	480780.91	434795.29	293476.45	356048.68	234710.52	243384
A0A6P6JX02	22050.02	20919.52	9961.04	25262.74	22155.33	9903.63	100	100	100	6186.3	4983.41	7520.8	12072.46	100	100	100	100	100	100	21049.7
A0A6P6JX10	108644.91	123109.73	113990.87	122283.31	137908.81	18037.64	134883.19	22560.46	93239.42	109981.98	123225.21	145705.52	105855.03	108322.04	125866.35	133625.7	76337.44	48718.73	85037.8	95937
A0A6P6JX12	1549962.84	1145098.59	1447476.49	1454105.27	1635112.97	1308379.61	1841869.08	1267528.75	1910643.71	1863353.71	1339523.25	1345277	1103038.59	1579176.97	1321791	1678660.41	1876413.03	1524255.51	1547520.68	1318250
A0A6P6JX15	21183.03	21250.19	34323.76	100	37484.25	30022.13	37072.39	37395.58	42384.42	38006.77	49477.48	36460.34	39223.13	42437.47	40262.69	45181.95	38374.65	39329.49	41488.35	40748.4
A0A6P6JX31	110383.17	120735.16	122086.11	96977.63	107225.17	97889.94	106857.67	101296.83	132425.35	147359.17	131040.96	147294.63	127719.03	129023.26	109522.04	115517.44	119971.74	121920.17	130300.97	105006
A0A6P6JX32	92506.39	100	108291.66	113537.33	3821.26	131653.35	4473.33	128583.22	113869.16	186823.77	100	100	100	100	100	100	100	100	100	100
A0A6P6JX74	746154.92	789909.82	846344.92	987731.91	855053.69	577102.47	1014747.86	683702.64	1061637.38	784484.37	757297.43	706162.01	837895.44	841713.83	862037.96	674810.24	691182.98	697328.23	691197.82	845455
A0A6P6JX97	686830.8	657459.02	643908.63	450233.55	528077.44	399162.32	479547.31	384267.95	426626.56	449509.14	398602.34	436221.97	307382.73	410053.16	326828.22	269862.03	366252.18	328053.71	369337.17	358759
A0A6P6JXB1	68359.83	83570.79	64960.53	63172.18	65578.92	38797.4	77843.91	60116.2	56294.43	74012.54	60631.79	71243.55	79997.37	78895.93	73829.76	72284.48	67234.13	83380.59	68349.27	97191.9
A0A6P6JXC6	33914.93	30348.5	29217.59	31527.33	29541.66	26698.6	52600.15	25131.19	18391.2	36024.79	33796.71	30401.28	30034.88	32626.17	33686.43	37704.4	31478.53	28647.33	33061.53	35721.7
A0A6P6JXC7	272233.11	261096.89	320969.52	332964.78	243718.51	215485.8	211865.1	204496.41	275265.94	376368.76	230402.92	295564.33	246044.78	177748.88	195513.92	219713.6	250176.7	178432.64	153231.72	247768
A0A6P6JXD2	6425.35	12546.79	6682.35	5995.03	15369.96	100	23267.05	6367.05	5997.44	100	7929.08	6880.64	6390.41	12381.22	11692.34	100	7298.04	12111.72	7760.46	11627.2
A0A6P6JXD5	107559.06	122460.95	119301.69	93439.56	105825.22	54848.39	137047.35	62152.83	85540.2	93403.98	124012.88	135361.13	121518.12	109695.47	102912.9	112301.12	106710.33	113375.8	85664.91	109147
A0A6P6JXD7	16548.46	14268.14	14622.13	17531.47	18751.74	19954.67	24124.76	15057.52	19593.02	20288.7	21115.12	23788.29	14094.81	16647.74	14288.42	20473.35	16870.8	20237.57	13462.43	14912.2
A0A6P6JXE6	76524.54	75010.44	89367.64	78079.57	68452.69	73760.05	89503.62	71375.94	80018.06	81599.8	68701.88	64267.6	84413.21	60682.93	75836.71	92126.36	96521.31	89617.9	87670.53	85201
A0A6P6JXF8	10513.81	6756.73	21681.92	9743.34	13416.74	11962.83	100	4217.85	7284.89	14450.77	7954.14	9040.61	16396.92	11830.57	12764.67	19025.04	27225.46	14249.7	22526.36	17348.8
A0A6P6JXG5	69519.06	56054.3	44741.87	43000.94	44336.03	63232.87	46610.63	59805.27	62241.07	60334.32	58523.19	71083.72	45333.02	74017.2	58961.44	66789.52	57207.95	69785.71	82575.92	59830.9
A0A6P6JXH1	8975.42	1918.08	21539.6	25406.05	100	23985.09	100	20232.38	16812.5	15615.95	3949.26	2583.78	100	3244.44	100	3839.82	3439.9	100	4981.05	5555.16
A0A6P6JXH5	651046.86	212535.87	190063.31	248403.19	856071.18	252107.81	195394.59	257598.27	553740.32	375306.98	15961.25	22254.83	100	100	100	100	100	100	100	100
A0A6P6JXI6	26666.27	31101.75	27827.33	30177.45	32583.77	26419.04	100	20239.38	29797.42	100	30563.5	26491.99	30690.72	29772.33	36163.79	44649.32	48195.97	44676.3	44964.29	57015.2
A0A6P6JXI8	126109.69	133260.49	144151.49	125420.13	132255.39	103565.66	124291.8	98513.06	112690.26	130761.7	128586.87	149586.63	128194.29	152237.46	133776.86	153806.17	151163.67	169653.51	169103.8	178597
A0A6P6JXJ6	30714.21	71566.16	60514.53	26814.33	43204.71	20490.54	100	29509.14	20670.75	5885.02	45524.25	40883.68	33418.6	35896.58	62241.9	22889.76	16199.22	25187.17	6466.96	15804.3
A0A6P6JXN4	35939.71	23579.36	19995.92	29073.81	31118.86	43863.02	30998.02	30353.38	47832.64	70756.79	74644.51	34240.01	23552.58	47634.95	130277.32	44738.06	50881.8	78126.46	21373.95	39244.3
A0A6P6JXN8	8170.08	12051.39	100	9054.79	8243.41	2028.33	11818.05	100	100	100	22681.27	17254.16	6785.54	16255.21	15838.28	11873.67	9968.04	13413.06	19428.67	10773.8
A0A6P6JXP0	6205717.91	5932713.23	5529252.77	7514290.06	7561801.07	4293553.81	6583647.45	4582526.9	7594724.24	5208751.38	4430975.59	4769420.84	5079804.03	4438493.52	4386707.71	5583640.6	6083156.81	6158102.14	4435914.03	6349560
A0A6P6JXP3	11585.54	6659.77	12852.81	100	10181.67	100	100	7236.27	17012.87	100	7562.98	10928.5	17697.66	14678.7	12645.49	100	9249.69	100	6642.84	14360.2
A0A6P6JXP6	484308.36	497410.43	546044.54	488795.77	463664.98	263245.86	468548.56	224569.92	454022.16	445891.13	525505.66	478533.68	453127.42	482558.67	496158.1	478384.17	550704.4	521359.35	522133.87	600009
A0A6P6JXQ4	287586.96	187903.28	228132.35	251506.19	199559.52	157397.53	293497.48	154668.89	182118.63	143805.08	114058.11	88701.44	164354.87	115389.55	198841.78	212683.23	170719.79	137162.96	201292.17	323422
A0A6P6JXR0	223751.41	244929.88	252351.47	235774.56	226016.94	148019.61	209127.82	156726.93	185917.42	190614.11	280426.29	308227.44	256610.22	311946.49	277303.05	277144.28	260859.84	281526.39	280203.68	284738
A0A6P6JXR5	228005.44	264410.95	249171.27	186133.85	281347.41	196511.2	268194.26	206870.6	270015.83	299081.32	256508.25	226558.38	253127.93	257271.14	300156.05	306139.6	247969.51	233611.3	275481.85	264716
A0A6P6JXR6	175504.76	184030.88	159879.58	175478.54	176667.85	109795.6	155831.86	115981.11	151368.56	139073.41	144562.59	162880.78	85806.75	183788.36	132370.47	181577.93	188363.85	146025.39	179558.08	125114
A0A6P6JXS9	1415647.95	1897264.14	1751542.44	1968426.63	1757347.85	1255061.27	1429132.56	1263417.34	1612461.48	1640167.22	1887208.77	1837421.21	2466744.11	1650813.09	2113910.62	2098913.26	1645879	1859630.88	1514388.3	2822290
A0A6P6JXT1	207292.05	248444.2	235495.19	280072.08	271775.76	110970.81	193686.48	134646.77	214502.26	232722.97	288208.36	303697.79	299552.98	282860.52	284543.24	274600.29	268953.19	255568.6	257337.71	317951
A0A6P6JXT8	5661.14	11347.6	8649.5	5048.67	8975.21	6091.17	8812.15	9055.48	7103.25	11531.07	8302.14	16601.38	16612.09	10269.57	9699.83	9825.98	12167.54	9250.66	13012.74	12671.9
A0A6P6JXU1	377457.91	420319.5	423036.59	485116.04	426003.37	362563.34	380779.54	371213.44	471886.98	380568.62	418765.95	374365.62	379081.28	407036.14	399710.5	398586.5	393991.06	414618.2	424517.38	437141
A0A6P6JXV4	193509.33	236429.23	216465.75	162211.04	222934.5	132070.17	133977.63	120093.31	144068.76	187515.87	272758.97	329597.02	298144.26	325136.89	320768.86	268335.25	252386.77	239005.25	201443.03	295144
A0A6P6JXV6	44025.59	46918.9	38650.93	42037.04	42321.41	44366.19	35559.91	48254.54	46789.76	52581.39	48689.44	54373.13	58178.84	34528.94	42805.62	49857.92	57749.85	54522.2	47608.77	50530.5
A0A6P6JXX3	5734.68	4981.1	8717.92	100	10200.39	12631.8	6111.13	10366.7	100	9520.55	10345.62	8585.04	6898.16	3510.27	7558.07	6250.12	7602.73	12239.7	11608.13	5665.6
A0A6P6JXZ1	460803.92	482675.73	451418.91	470827.61	496416.29	262143.57	407643.84	257961.14	390681.8	416880.31	456344.94	442895.3	452429.34	449170.18	421141.57	492082.59	499044.05	506078.7	443503.71	505069
A0A6P6JXZ7	99110.87	93186.28	96182.1	72030.59	76339.59	64320.11	74775.12	73520.73	57516.35	74356.37	99808	94124.48	97090.03	105745.6	87368.59	121663.32	94560.7	120382.83	117496.88	111562
A0A6P6JY01	46957.39	55638.54	52638.37	52133.36	43191.18	40498.04	45338.45	46088.65	47353.19	40762.58	49917.48	50872.12	49359.48	40018.69	51535.31	40849.03	50887.47	50517.35	38713.38	45510.7
A0A6P6JY02	7478.59	18629.4	7124.15	10314.22	18127.35	100	5798.97	5048.23	3647.28	9628.86	5744.63	5760.69	5483.72	12168.9	15446.04	100	100	100	100	9698.36
A0A6P6JY03	12632.87	100	100	100	23085.97	13996.31	25705.42	18530.89	100	24364.78	21367.08	5008.7	100	7705.59	18390.8	100	100	100	100	100
A0A6P6JY07	7898.87	11353.32	8505.59	7775.48	3543.71	5019.56	3070.17	10991.66	100	6282.75	3276.72	5594.94	3026.59	7022.14	4619.81	7196.34	4675.28	7676.9	7034.76	13199
A0A6P6JY18	627654.14	750850.77	762951.26	694812.22	688821.53	577810.97	684076.36	560402.29	661867.66	720048.52	627862.62	578336.98	757483.09	514901	669305.32	671464.1	666516.48	749654.66	560287	908531
A0A6P6JY26	442794.88	431925.64	511326.77	376416.85	377671.77	313238.13	479740.22	285805.84	471229.42	451151.84	427130.8	452795.66	542022.66	381357.01	490938.91	444031.55	430092.45	503702.63	426014.81	461933
A0A6P6JY36	150756.28	189800.72	156161.17	222184.42	164355.33	134319.27	187974.06	133542.61	185746.45	183228.92	228878.56	227284.3	237660.7	200525.21	209284.71	235133.53	233761.2	194448.83	208839.51	233420
A0A6P6JY39	47563.05	53061.49	63579.42	50418.89	50444.23	28357.41	51130.75	31479.35	44555.86	45848.27	48223.84	50985.61	55322.4	58255.98	59670.84	45100.28	47431.53	54987.47	44230.93	51075.1
A0A6P6JY78	278927.85	255445.17	238255.56	332184.23	326106.91	143066.21	220758.68	120888.33	189873.08	158433.71	187274.68	177525.44	226599.33	190970.1	206911.19	258482.85	215090.46	257224.27	246694.63	295725
A0A6P6JY80	27903.33	30354.03	30059.57	33970.52	24030.78	34267.95	29416.62	20819.26	20541.02	27314.5	24555.76	29112.86	23594.36	21073.37	18188.06	23732.49	29410.44	32616.96	23483.5	27043.6
A0A6P6JY81	1991738.99	1733646.77	1272921.31	997146.02	1652791.83	990357.93	1741433.47	1063001.52	1558776.84	1045256.5	1392602.62	1395400.66	1153502.94	1652961.63	1276877.7	1491687.61	625537.36	765146.42	1030868.51	644509
A0A6P6JY83	52782.38	47851.93	52255.06	42193.79	53334.72	41959.73	53774.85	39362.05	48006.05	45519.73	56699.6	53955.63	66089.35	61360.31	57664.36	68021.11	67233.46	66013.26	61597.85	74466.2
A0A6P6JY89	555565.23	600345.68	593718	638641.96	582490.36	449902.24	539763.73	472675.01	569942.46	600059.26	580924.39	565705.19	586847.62	565232.12	561952.69	555945.91	577953	597332.83	582578.24	607417
A0A6P6JY94	1203384.12	1255964.15	1284915.27	1488617.59	1455962.34	1133793.92	1613203.65	1088386.38	1389212.3	1556114.43	1408128.5	1337465.04	1380803.67	1382046.19	1460530.88	1699401.8	1744808.39	1652042.35	1510038.52	1818900
A0A6P6JY99	112251.91	139206.6	148261.99	104295.04	109478.18	143391.68	214413.21	123122.36	163053.3	120010.51	145737.27	147912.77	144064.91	124573.88	134506.55	136770.33	161203.69	168079.25	164751.24	165970
A0A6P6JYA6	122574.2	116253.66	119368.28	115397.3	113753.45	138779.86	184265.67	150062.24	172221.49	189988.72	105294.41	122297.28	97280.49	114876.44	100486.42	152830.62	145050.64	151430.7	124749.91	133494
A0A6P6JYA7	1045001.76	961242.46	958590.67	686005.92	813617.39	506899.74	653369.75	544258.77	596440.03	713498.11	884208.95	910813.23	832609.12	1049856.56	1102612.67	702655.62	761754.41	775224.34	748703.77	690003
A0A6P6JYC1	527010.47	581971.14	596817.75	674609.35	647705.91	332976.5	465748.53	324353.45	524565.56	379238.15	421638.01	536882.01	438042.01	366910.12	391543.37	613720.51	495179.55	587564.46	514472.7	686269
A0A6P6JYD0	91727.98	76638.58	88563.12	46357.48	11115.58	7334.31	20277.77	10435.06	29148.32	15285.19	18049.28	18597.02	10345.42	13404.72	6250.87	13021.47	10775.93	3909.3	13550.17	18950.4
A0A6P6JYD1	60148.56	58472.89	49151.24	50014.73	39986.27	46052.64	66753.66	40707.13	45461.87	52263.23	53745.5	54980.4	51578.13	50112.93	59864.36	55863.23	59900.8	53857.37	58902.56	65993.8
A0A6P6JYD2	12599.98	7241.87	10216.08	8794.61	5354.62	4620.21	14783.73	9622.59	100	100	14143.95	8812.18	8260.88	9482.95	11603.12	10443.18	6416.87	9780.62	8381.96	7955.29
A0A6P6JYD6	107859.35	122443.41	106227.63	120247.85	114028.72	73260.95	92606.4	70764.45	68998.67	114306.92	129661.39	131679.92	134756.36	122139.78	120617.03	98848.76	84565.18	109864.72	103108.36	93595.2
A0A6P6JYE3	19267.47	42733.82	34550.23	24729.24	35785.59	15277.53	33108.34	23405.02	22976.98	54584.96	38654.8	48055.39	44619.32	27728.14	24987.79	58158.06	46548.84	57282.79	38329.39	59176.1
A0A6P6JYE5	764515.19	752677.15	782941.51	650652.72	706323.24	581169.28	869059.56	567798.16	836124.33	826601.56	828187.4	796416.85	693798.46	806921.99	771496.31	897358.24	887537.3	843865.15	844982.01	818763
A0A6P6JYF0	20715	28161.09	30767.65	40288.58	19025.1	41859.32	35974.66	40521.26	66778.76	64173.12	23528.87	21915.91	22889.01	23265.61	35029.72	54637.64	68806.95	100	57363.01	56163
A0A6P6JYF5	52074.38	80203.39	38720.75	59399.32	41341.35	32453.93	31338.05	36460.15	39642.7	33449	103401.26	79026.95	128030.78	66303.76	111631.63	145805.09	104388.75	78377.32	94512.46	155275
A0A6P6JYF6	223307.24	240887.66	236949.81	228352.95	229224.76	73157.32	169227.95	71135.87	172389.64	153343.48	270813.91	237236.26	235473.05	254248.68	237548.67	376940.29	293590.85	325760.01	305577.71	305533
A0A6P6JYF7	159990.94	173316.24	155154.12	156706.98	153090.28	155190.64	146965.43	131337.4	159702.59	160757.4	150694.62	152930.66	164443.82	125695.29	147178.71	156556.51	148506.58	165150.35	140932.02	199504
A0A6P6JYG0	24287.32	20032.36	10374.49	15393	18344.29	12772.97	45716.97	12061.33	37004.59	23675.92	21411.15	21907.16	16592.96	15032.71	8077.47	21471.38	19475.2	21600.92	18776.39	26278.7
A0A6P6JYH0	289145.58	262919.57	251387.88	196533.25	196503.42	226449.61	371123.67	179783.55	259917.67	332218.8	79070.52	99730.12	85171.11	74158.62	88362.29	130029.63	176940.49	138767.51	139528.06	100525
A0A6P6JYH2	84644.83	88609.99	56065.02	109589.8	90878.41	155481.57	198138.43	130515.11	131912.46	167671.92	88720.61	107376.26	62564.13	104882.56	93249.88	168398.77	86322.28	122898.99	117669.95	99542.3
A0A6P6JYH3	35080.59	31498.59	31740.95	21908.39	20911.54	100	23384.96	8889.63	16918.27	7473.37	25928.5	31529.23	31860.2	25368.91	24813.36	24168.24	29163.57	31646.85	20277.25	29885
A0A6P6JYH6	146878.5	196475.91	193815.93	206408.93	162641.95	139370.16	201107.95	127326.43	182584.56	194438.74	171040.35	152910.4	154604.3	148801.61	136408.83	127130.09	117421.36	127743.89	116050.35	163002
A0A6P6JYI0	100	135583.38	114420.88	122050.24	159760.28	62057.65	79638.08	88170.67	146920.67	82456.92	127947.62	121306.05	236773.06	128530.09	129239.87	192537.64	148415.26	149202.31	182100.39	187358
A0A6P6JYI2	625249.18	100	100	232401.02	360080.12	433515.26	2185232.46	498147.09	1466756.77	1227509.87	221921.52	309909.59	297299.74	145761.93	267647.34	173232.94	235493.5	233359.49	207808.52	302335
A0A6P6JYK2	94207.11	90234.35	91968.59	87391.68	105121.15	67649.32	93096.17	63500.79	106435.03	93356.73	88402.53	94036.05	66080.82	92358.48	71421.91	109152.61	110012.47	115255.83	100834.45	105692
A0A6P6JYK5	13350.07	17612.11	12963.13	14909.68	100	8654.35	13559.59	100	100	9350.26	13985.23	10714.68	100	11247.66	100	15675.61	13643.84	14521.2	12420.8	11003.7
A0A6P6JYM3	49358.51	51220.9	55232.01	50267.99	44967.88	55997.51	58736.79	61025.54	60025.58	68793.33	37772.88	38867.86	45440.21	44797.69	43393.2	67240.77	54395.04	58337.63	65063.33	66595.4
A0A6P6JYM4	836011.58	1326675.2	899790.65	100	100	24337.2	107808.18	21079.65	70762.23	100	2709105.85	2521833.59	315419.11	2078263.71	2969610.22	2175184.6	2099448.77	428086.03	1904110.16	2531610
A0A6P6JYM6	100	6655.87	5213.61	5395.26	100	7282.48	6277.63	11109.32	5269.44	6056.74	6127.02	12028.07	6832.06	8719.91	100	100	3002.2	2445.34	100	5925.87
A0A6P6JYM9	389396.91	398153.77	360751.2	339129.65	295724.89	195762.01	283930.58	175978.16	289503.87	308098.09	377000.89	406839.6	402386.35	305608.75	323627.31	341693.49	298064.83	320136.02	289676.95	327633
A0A6P6JYN2	135600.84	140829.03	148071.49	133821.54	139319.66	119633.32	174166.86	119548.23	135547.8	146508.63	166344.34	158358.5	147728.68	151877.56	147582.36	196306.15	184788.7	157384.12	192482.48	186164
A0A6P6JYP9	81625.63	96670.15	89503.03	85279.63	78436.88	63488.48	77509.03	70914.96	74154.55	73789.25	94209.57	86977	89090.66	69836.61	79460.55	83531.91	74614.66	100358.57	92108.88	98367.1
A0A6P6JYR4	4171.3	8842.76	100	6531.85	3561.13	13963.76	100	14671.69	5037.95	9999.55	6392.42	3939.41	16982.96	7301.48	100	6038.71	14352.52	5332.08	12213.86	100
A0A6P6JYT8	70533.14	87924.48	82727.78	73543.34	79186.01	80441.35	119877.31	86178.04	117499.8	110329.42	68890.1	66943.56	59180.76	54530.85	76072.14	69952.75	96474.2	83194.58	90468.73	78269.6
A0A6P6JYU7	15862	19894.3	14426.73	16960.86	24924.99	19207.48	26593.93	18709.21	26356.53	21814.94	17209.88	18468.05	15030.06	11375.75	19771.99	20537.97	12097.56	19193.62	16694.78	22524.3
A0A6P6JYV5	43214.2	42051.72	42663.78	39356.31	39141.94	38782.12	60897.21	40992.29	37349.06	45985.77	43562.8	44596.57	32594.57	31916.97	53813.12	50138.18	62188.07	40182.03	57948.75	39560.2
A0A6P6JYV6	19916.12	26854.1	18691.11	27983.69	22759.65	19364.15	17656.24	21871.33	49119.29	13637.3	24098.72	19278.54	17318.25	21034.75	17402.21	28176.82	21366.69	15773.89	14608.09	27243.3
A0A6P6JYY2	59770.7	54566.43	63449.03	59279.86	61509.88	60692.76	59010.15	50545.17	65390.85	57574.53	60385.29	74536.55	53643.61	64016.16	59086.19	66211.06	61822.38	69842.32	66508.2	65261.8
A0A6P6JYY3	16811.83	26099.09	22702.94	23074.73	32731.31	11994.15	17692.01	24594.68	100	19255.64	33553.66	28439.72	24082.47	24724.71	36452.19	37173.7	32715.65	20827.61	27140.83	24028.6
A0A6P6JYY5	439278.15	910678.8	747533.89	861434.72	716651.65	409025.36	354556.71	391613.99	509392.01	588177.73	2088935.89	2361881.88	2536084.31	1382635.45	1889271.09	1974290.56	1684956.64	1422946.17	1184184.4	1870250
A0A6P6JYZ3	16102.5	16834.58	100	6011.9	24385.27	100	7809.39	42542.71	100	20837.66	18209.36	27080.74	48081.84	25318.24	35728.44	23651.5	33718.5	52960.15	10548.73	22182.6
A0A6P6JYZ9	66874.31	85512.16	82801.94	60097.24	66252.01	66709.15	72379.74	64355.63	78406.11	76780.48	64028.64	63172.08	65394.06	56660.63	63868.75	77669.69	60423.76	67373.3	48542.4	64589.3
A0A6P6JZ25	41167.25	28344.65	25994.2	19186.25	52572.33	47766.56	41659.18	23162.85	100	44546.07	30010.94	33202.07	22319.5	28018.42	25307.06	49858.89	50432.67	25707.63	35905.55	41058.9
A0A6P6JZ26	32635.77	29460.59	39719.66	31752.81	30465.49	114493.39	100	104075.93	29093.27	100	32036.41	20391.01	18208.14	100	22859.84	25603.09	17554.2	17267.78	24084.32	100
A0A6P6JZ34	114254.7	120366.01	127239.72	173613.08	96939.46	91524.13	99497.08	85136.17	111120.58	121465.12	156039.9	176547.1	224796.2	164953.74	184786.97	231366.95	145834.11	211167.43	171795.11	191634
A0A6P6JZ41	219466.1	227660.03	243616.31	159067.82	172182.72	38975.18	193953.38	42954.08	105762.45	109274.13	147767.02	197866.01	259667.55	145340.38	233181.54	180872.66	103842.72	151469.51	128042.79	166433
A0A6P6JZ43	15757.8	14725.15	27532.7	20131.41	10447.95	16275.12	13144.36	11059.25	12059.32	13681.22	5747.68	6508.65	15107.33	9710.05	7981.33	100	4920.4	5890.95	10419.9	7612.95
A0A6P6JZ54	151305.02	148108.7	113027.29	91247.63	93465.46	94972.24	91150.76	105708.81	116022.18	113982.65	135982.83	156606.34	124654.51	90620.15	106634.37	81005.07	93929.49	75141.04	91144.25	61869.6
A0A6P6JZ70	21774.13	18834.18	20426.86	28102.69	28193.94	42554.63	100	19262.77	23712.22	46529.53	23613.46	18714.66	19855.31	18305.2	32664.79	25768.56	20035.46	19898.3	25047.66	34943
A0A6P6JZ76	141526.1	115240.34	96069.28	168470.96	109689.86	182097.75	280918.91	162341.19	195046.15	241571.12	64199.19	107603.8	121386.95	137229.41	323631.87	159818.36	190944.03	173205.3	101957.99	396273
A0A6P6JZ80	640563.7	631737.44	712085.57	562604.25	671457.91	495089.26	673609.52	488110.72	643062.53	703914.31	665521.75	675020.11	658676.45	641069.23	648465.12	764517.46	742897.16	750266.19	698076.95	814858
A0A6P6JZ87	621933.53	713032.08	745726.93	531741.5	645418.38	302424.78	547787.34	307258.38	434109.53	531187.3	884045.04	897497.89	702830.29	774775.49	717587.57	968194.78	910807	740636.03	681284.02	847909
A0A6P6JZB1	255864.9	216704.52	249743.68	292318.65	258437.57	204448.31	282345.14	258810.67	287619.51	296568.63	202842.44	172073.65	201059	189011.94	199635.39	190084.71	247852.22	239073.41	196726.76	259097
A0A6P6JZD8	39009.23	49466.69	83301.12	8444.5	16108.18	100	37788.03	3377.23	17953.45	100	61327.23	59038.19	90299.76	100	43394.93	35186.46	94990.12	71625.41	28713.51	84272.6
A0A6P6JZF1	102715.18	103511.46	93146.16	98481.14	99939.23	20297.1	99398.75	100	96181.88	128172.11	61988.15	64349.4	36760.01	64156.67	83359.55	94528.43	120340.88	86469	83209.32	103773
A0A6P6JZG3	34560.18	64108.73	35177.95	88965.48	102652.84	27820.31	64571.7	28718.86	40996.42	41291.43	44939.46	29099.32	48144.99	40841.48	108809.71	58854.02	35091.07	66812.42	23835.46	59872.7
A0A6P6JZH4	15268.85	20086.9	16661.38	9581.02	19499.78	13563.15	12148.9	16695	15243.01	19029.58	14297.39	12031.85	9130.22	9882.47	9722.57	17588.45	14949.31	13902.76	21042.62	16008.7
A0A6P6JZI0	89872.65	106378.85	112327.26	335629.06	302090.55	70443.97	58660.56	76673.51	100	29509.68	100	27564.75	55656.61	20623.63	100	100	100	100	100	31205.3
A0A6P6JZI1	28428.12	28801.19	18455.67	19131.41	24322.31	100	100	100	100	100	14594.7	100	12178.56	21867.34	100	23409.31	14972.48	25140.03	16405.29	21481.2
A0A6P6JZI8	103554.37	98672.8	129776.3	111400.41	133217.46	80905.75	147849.45	94283.29	105991.66	118777.32	104093.32	112566.42	118374.54	104501.81	151028.03	159730.21	147549.11	129031.32	130499.03	144991
A0A6P6JZJ7	1568542.96	1507116.67	1699127.8	1125872.6	870371.44	933370.41	1391823.89	1248941.74	1339172.39	1626538.29	3029949.67	2578719.02	2449943.63	3191515.52	2408988.58	2356858.22	2346777.05	1927116.79	2540214.72	3308250
A0A6P6JZK1	3410.01	10750.03	7995.72	7719.96	8891.05	11015.9	11431.95	10291.71	100	6177.51	5918.7	11179.26	13142.39	8392.18	12802.85	12770.26	12054.49	9940.32	14894.62	17173.9
A0A6P6JZL9	2339.6	100	100	2697.13	2105.85	100	100	2734.44	1747.79	100	100	100	100	2202.74	5730.08	2797.13	4248.22	5308.69	2682.87	2225.51
A0A6P6JZM3	178457.56	189880.09	169173.28	205504.08	245862.51	114752.84	136600.66	91249.56	146394.63	124350.27	142327.04	158712.25	173048	88634.52	154854.51	139336.61	82238.89	157721.12	162811.42	128334
A0A6P6JZM5	32489.65	34576.58	27034.08	33520.56	38537.71	40614.95	42975.19	35639.12	36730.77	48545.99	29127.2	30308.61	24889.26	26086.54	26749.25	39418.44	35071.75	35226.94	40181.29	31688.8
A0A6P6JZM7	101325.47	112866.69	113977.93	85358.78	91497.71	94226.13	146425.09	90817.4	96813.13	97357.39	111761.55	88118.85	101683.66	98795.94	89227.59	110326.76	92306.79	87486.45	98914.07	105594
A0A6P6JZN0	82776.18	70355.43	69787.61	73239.89	58836.06	58938.62	63458.53	57356.02	90385.44	109100.87	76469.74	67089.39	53405.88	74362.6	87155.44	67214.23	66931.51	56010.31	44638.89	55833.6
A0A6P6JZN1	2312150.03	1833770	1575405.94	2371560.9	2204824.7	1294647.03	2960969.98	1284830.95	2255982	2025335.09	1587226.99	1388482.29	1560146.64	1532099.48	2227956.41	1783113.3	1963181.73	1549521.31	1932605.86	1836930
A0A6P6JZN3	196822.3	221614.24	230595.88	284821.18	258817.31	178604.35	232612.43	171234.46	213050	207905.53	266753.51	256415.17	232609.78	264735.73	260616.28	339594.16	326328.58	348316.53	278106.53	500574
A0A6P6JZP4	183640.15	208480.74	217361.83	246071.59	237157.53	139942.8	181485.31	174228.47	214824.46	263763.77	221998.01	209900.85	273005.52	162711.82	229092.04	238258.78	199814.13	240064.54	199472.67	260494
A0A6P6JZR0	8912.72	6765.22	9915.35	11955.29	4469.46	100	4997.85	5073.4	100	5427.1	5103.89	9307.08	9500.37	8064.54	7568.8	8148.99	3188.47	8731.03	7998	10355.7
A0A6P6JZR9	46100.5	51135.72	44168.15	35371.85	44697.61	24830	48002.03	31116.87	30242.59	45998.65	36746.9	52280.94	51438.88	48188.58	40316.94	48102.89	37683.65	38887.5	40510.11	41149.6
A0A6P6JZS2	9448.78	6910.48	16888.96	9372.35	13770.32	8301.55	28629.71	8195.36	12582.08	100	8391.12	12676.06	14107.74	8687.34	9606.13	9479.64	14293.31	10287.83	7295.87	9524.9
A0A6P6JZS3	81473.79	70759.56	69962.76	61449.77	72566.7	63126.48	60817.61	67150.45	91904.77	103309.27	67555.15	76950.33	68550.13	67198.26	69720.08	80913.42	80971.58	73148.27	79913.67	65450.9
A0A6P6JZS9	92211.47	78672.15	84453.91	93112.36	97686.22	79266.9	76674.45	80028.83	115226.54	83253.25	67977.86	63150.43	61289.45	66806.54	76335.06	50869.8	53518.12	54008.36	57289.35	59905
A0A6P6JZU2	353656.76	316280.49	352478.41	377613.27	323691.28	237369.65	349482.96	265938.68	338797.93	356242.22	323769.44	359142.43	388540.77	266493.54	275800.77	312649.74	260620.47	356811.67	246383.67	375887
A0A6P6JZX5	107528.68	95834.02	85117.69	115655.04	104285.36	78791.75	104240.26	79148.15	117527.98	92438.56	85433.49	85748.55	98523.91	77081.27	97641.66	115407.97	90448.08	119574.4	79900.53	105959
A0A6P6K009	5896.42	5151.05	7808.42	13106.74	5090.98	6964.14	4152.25	6937.01	100	10846.19	10326.32	10276.37	6099.19	9420.58	100	7686.76	9287.58	7734.78	7105.32	11757.4
A0A6P6K038	58497.62	47576.35	70759.06	52422.55	75745.26	27803.5	12471.23	20731.04	75132.81	18173.02	66654.83	57627.06	44525.34	28961.42	48463.16	77498.89	46724.38	86545.21	58333.2	47581.1
A0A6P6K048	54429.48	64390.58	57458.43	52856.78	41858.54	48179.38	40603.04	55307.4	20649.9	92106.03	38918.42	38785.41	40456.3	38300.95	56047.83	48043.41	43564.04	56378.84	35324.53	42010.5
A0A6P6K055	48317.07	63879.95	46251.7	61142.03	57790.59	57845.92	66872.03	55297.05	63506.68	61096.93	56750.51	51564.41	65370.8	48546.4	59577.05	60988.71	62224.7	76098.66	56008.2	56178.9
A0A6P6K058	32610.3	41908.95	42705.76	43936.13	44190.5	16974.88	30536.63	13658.94	24121.97	23873.54	49244.18	56916.9	53356.2	42171.13	48947.73	35545.2	37384.1	40447.85	39293.19	38904.1
A0A6P6K060	506242.56	490258.11	662258.37	713723.63	536942.31	100	90206.24	124258.45	350627.33	256087.65	597968.25	642064.33	127629.18	605457.87	614848.64	542609.81	575910.2	342528.77	828788.79	747123
A0A6P6K071	88897.97	83039.4	74870.67	72042.2	68066.77	50257.46	103066.87	56330.43	91495.3	55604.86	88196.55	87514.17	79793.7	85521.13	104411.53	99154.89	70170.96	82210.92	87907.92	92935.5
A0A6P6K076	10390.47	15309.06	17411.17	12788.85	10544.7	14605.72	100	16168.54	10280.54	13157.09	8042.72	10654.53	19353.27	9729.63	17220.84	14614.9	11546.05	5337.01	15864.07	11886.2
A0A6P6K078	13684.4	18575.32	15772.98	16496	24861.58	19953.44	33713.29	30833.36	25936.54	22387.15	19656.23	22398.45	12792.54	13735.79	25557.2	21169.7	17589.67	16959.08	15215.58	18014.8
A0A6P6K086	491419.57	459438.53	455742.1	498226.34	474949.11	440327.82	647819.34	463735.03	590038.27	479972.72	548303.66	432187.94	714886.21	214112.69	877266.29	485893.11	193007.99	487403.4	228450.54	355601
A0A6P6K089	202083.54	221736.06	225559.71	217851.19	208984	150290.97	195758.88	162287.46	203498.55	198962.88	217758.21	184595.81	186265.58	193431.41	197582.42	199078.78	210504.96	190513.65	158815.18	156088
A0A6P6K091	4794.62	7296.43	8197.24	8094.54	2719.39	8571.37	6895.99	6386.59	100	3341.17	9176.47	7402.03	6179.48	2965.17	4354.85	3386.71	4738.72	5579.54	3157.16	100
A0A6P6K0B3	100	100	100	100	100	43875	27270.24	44828.9	30719.12	32144.76	49893.17	73402.16	59292.07	100	100	29976.32	38250.35	64085.53	37209.92	22924
A0A6P6K0D5	89730.55	108997.06	109765.71	109437.16	104080.95	38031.09	60028.17	35075.9	56155.5	70498.39	125430.7	143478.93	146588.58	99319.02	121761.33	86900.23	84196.81	80344.43	52198.62	73248.4
A0A6P6K0D9	2261.13	8491.75	5380.65	7870.67	6355.83	4186.96	5655.24	2903.52	2465.56	3262.38	5207.18	3577.17	9337.57	3098.59	5275.07	4771.27	100	7529.57	4717.02	100
A0A6P6K0E5	418919.55	454009.23	454717.48	353063.45	367928.41	317515.26	468642.2	297654.96	396891	359151.46	720344.94	675920.14	778867.32	807317.25	725741.92	965809.66	792696.4	781149.35	673485.88	855434
A0A6P6K0F8	10051.94	6534.28	6965.45	10952.74	15018.38	9898.87	14908.47	6651.26	11121.27	16309.9	7101.17	5204.61	7306.13	6435.94	5565.38	5743.81	100	6408.22	3921.83	100
A0A6P6K0G3	33156.71	17372.53	25463.58	35685.26	56955.25	13181.26	25319.5	15888.84	17493.73	24583.62	6177.81	12041.8	100	11131.07	17986.32	34896.51	42547.54	28057.76	20574.88	50783.1
A0A6P6K0G4	119349.71	146616.41	116361	97889.79	109118.43	118207.09	156261.69	97504.67	106681.15	129358.04	113218.53	117675.51	120747.27	126357.98	119879.13	152697.9	115009.4	140298.22	129595.75	141114
A0A6P6K0H1	169285.47	167795.58	166140.11	146303.01	148810.47	139691.79	193527.29	146323.03	185954.05	188918.6	183367.26	161295.36	145831.21	168787.56	140892.85	175653.9	187528.46	164348.54	184888.87	152267
A0A6P6K0H3	379003.12	398699.2	357100.3	365335.62	388214.58	288123.4	295293.61	299515.22	315084.63	364371.4	388149.47	417362.72	367501.53	404256.64	393242	447504.59	413197.26	387351.2	447036.29	508883
A0A6P6K0H9	31508.63	51551.84	38035.42	31034.23	31067.53	31899.94	86753.04	32354.19	28712.46	48556.73	30024.6	34808.13	33712.48	33000.04	33295.84	42526.74	35272.37	41178.84	39408.32	28317.5
A0A6P6K0I9	3804887.25	4180367.4	4372459.43	3849046.62	4170003.57	2686734.52	3976956.98	2720080.11	4224136.88	3595432.44	4257049.35	4156366.29	3440732.21	3820085.77	3957017.73	4305986.68	4287719.59	4526663.99	3522672.9	4261600
A0A6P6K0L0	12655.66	15091.17	9568.48	11900.09	9372.41	7614.39	17571.68	5322.25	11016.63	7946.01	14446.18	14059.09	7643	15672.29	8266.26	6004.62	9341.03	11138.57	6503.96	6626.46
A0A6P6K0L4	12410.34	13425.19	11098.29	7636.86	5989.2	4798.58	19665.98	100	100	100	19379.4	13424.64	12643.23	17579.96	17552.62	11559.79	16081.46	10653.13	10880.61	13522.1
A0A6P6K0M3	4518.24	4107.97	7368.68	3670.78	7252.05	100	100	100	100	100	8661.32	4462.64	7415.65	2959.78	7971.13	6676.55	9512.89	12477.31	2086.58	2113.84
A0A6P6K0R1	19058.7	23146.43	12763.76	15128.4	25255.86	18114.17	100	17522.27	36061.94	19557.22	23215.43	23137.45	27996.81	20450.75	32614.37	35097.34	27594.22	34670.23	31313.84	25719
A0A6P6K0R7	26734.55	25816.79	20594.14	27429.9	18032.96	25040.18	17588.35	16175.08	22774.64	32175.33	26427.88	28397.99	25183.4	26215.55	21743.77	22992.16	25797.13	28440.58	24363.45	29460.1
A0A6P6K0T5	106240.85	101853.97	103573.6	105336.99	88166.53	94426.47	81142.32	90513.71	115786.4	115190.81	100217.77	126242.87	111271.62	113291.78	87593.52	143586.61	93342.9	124708.02	96448.57	142630
A0A6P6K0T6	233148.72	244542.27	263843.3	190203.86	155989.21	153081.24	221659.56	141337.16	155283.83	197339.63	252950.5	246671.41	261677.32	212174.47	259353.26	298992	316894.19	214884.88	316491.03	265389
A0A6P6K0T9	1281288.37	1280743.47	1304612.38	1200627.98	1290738.58	1127599.29	1404007.27	1120631.39	1333911.95	1426208.75	1211345.99	1251865.12	1189493.72	1205385.45	1206557.99	1274353.53	1235741.64	1312340.84	1272355.39	1301240
A0A6P6K0U2	61849.55	67715.16	70176.38	50346.23	57007.13	55703.67	69454.61	60487.24	71738.51	84395.45	63829.21	65009.55	60768.99	67896.49	60492.12	78654.54	75552.24	82437.83	69357.12	80002.8
A0A6P6K0W3	142284.86	148270.21	145753.15	163291.37	159073.47	96942.7	130083.82	85358.09	135704.67	127606.02	162940.49	188440.99	205242.05	156610.69	201793.38	182320.98	187121.83	206981.39	243008.42	239500
A0A6P6K0X9	68035.24	81486.01	74184.78	33310.8	76694.62	6815.88	31268.85	15693.31	51819.11	37021.71	28609.52	20282.77	13896.97	17459.66	16326.87	15244.7	29125.31	8189.35	14436.69	100
A0A6P6K0Y2	15009.41	11719.8	16535.61	17647.82	15174	11937.65	100	14525.84	100	100	14564.83	16754.58	23806.75	11490.43	16296.73	10964.77	15285.1	18966.24	19354.35	24758
A0A6P6K0Y4	37502.53	36016.92	37941.37	33360.98	32230.83	24903.77	28592.34	25133.68	24383.87	34370.97	30145.26	29006.83	29369.95	28559.09	29630.35	30622.2	30050.97	32923.77	27835.68	33503.8
A0A6P6K0Y5	85416.72	63627.17	64836.43	72516.38	71009.49	42110.26	61759.41	42796.32	59397.34	69427.25	44297.93	48520.14	68210.53	45631.45	41280.23	59421.92	41656.59	72263.92	31898.56	86344
A0A6P6K0Y8	11547.55	9313.77	14031.68	50236.19	23686.11	17268.49	24259.33	12502.92	14054.72	100	29076.02	23279.59	13461.6	100	21976.83	15316.78	22787.52	37358.11	26026.45	24466
A0A6P6K0Y9	204198.04	184175.77	234033.16	257014.81	231433.25	153744.46	204257.27	164739.51	207286.06	245272.52	193841.08	196245.58	216393.26	203286.59	227516.7	255653.07	258310.42	228879.05	186927.72	228445
A0A6P6K0Z3	108534.1	122206.23	112109.94	120622.59	105871.55	97509.97	113548.7	105301.56	76646.31	133603.3	126795.7	133814.39	145662.31	136760.72	106013.36	163240.06	135234.61	108585.81	116028.14	144137
A0A6P6K0Z9	36315.96	50060.75	96177.48	29750.16	35451.45	100	100	100	100	100	46448.43	49619.44	62921.25	58084.55	55247.92	55443.27	42402.58	28151.29	42906.56	60307.4
[truncated: 10,026 more rows]
